# Supplementary material for: Osmoprotectants play a major role in the Portulaca oleracea resistance to high levels of salinity stress—insights from a metabolomics and proteomics integrated approach
Source: Front Plant Sci. 2023 Jun 13;14:1187803. doi: 10.3389/fpls.2023.1187803 (PMC10296175; doi:10.3389/fpls.2023.1187803)
Supplement: Supplementary Figure 1 — Scores plots of representative samples from adult purslane plants grown for 12 days under different concentrations of NaCl (0.0 and 2.0 g of NaCl/100 g of the substrate). Leaves (A–D) and roots (E–H). Polar fraction, positive mode (A, E); Polar fraction, negative mode (B, F); Lipidic fraction, positive mode (C, G); and Lipidic fraction, negative mode (D, H). [file DataSheet_1.zip]

Archive with 10 entries (10 files):
- Rodrigues Neto et al_Supplementary Material/Figure S1.pdf
- Rodrigues Neto et al_Supplementary Material/Figure S2.pdf
- Rodrigues Neto et al_Supplementary Material/Figure S3.pdf
- Rodrigues Neto et al_Supplementary Material/Figure S4.pdf
- Rodrigues Neto et al_Supplementary Material/Figure S5.pdf
- Rodrigues Neto et al_Supplementary Material/Table S1.xlsx
- Rodrigues Neto et al_Supplementary Material/Table S2.xlsx
- Rodrigues Neto et al_Supplementary Material/Table S3.xlsx
- Rodrigues Neto et al_Supplementary Material/Table S4.xlsx
- Rodrigues Neto et al_Supplementary Material/Table S5.xlsx
