# Supplementary material for: Osmoprotectants play a major role in the Portulaca oleracea resistance to high levels of salinity stress—insights from a metabolomics and proteomics integrated approach
Source: Front Plant Sci. 2023 Jun 13;14:1187803. doi: 10.3389/fpls.2023.1187803 (PMC10296175; doi:10.3389/fpls.2023.1187803)
Supplement: Supplementary Figure 1 — Scores plots of representative samples from adult purslane plants grown for 12 days under different concentrations of NaCl (0.0 and 2.0 g of NaCl/100 g of the substrate). Leaves (A–D) and roots (E–H). Polar fraction, positive mode (A, E); Polar fraction, negative mode (B, F); Lipidic fraction, positive mode (C, G); and Lipidic fraction, negative mode (D, H). [file DataSheet_1.zip › Rodrigues Neto et al_Supplementary Material/Table S1.xlsx]

## Sheet: Rodrigues Neto et al_Table S1
	Supplementary Table 1. Physicochemical properties of the substrate used to cultivate adult purslane plants for 12 days under different concentrations of NaCl (0.0 and 2.0 g of NaCl / 100 g of the substrate). The values represent an average of five replicates, and standard error of the mean.
	Substrate (Assorted Complex)
	NaCl Dose	pH H2O*	P	Ca2+	Mg2+	K+	Na+	Al3+	H+Al	Sum of bases	CEC	V	m	ISNa	C	M.O.
			ppm	mE 100mL-1							cmol/dm3	%			g kg-1
	0 (ac)	5.50±0.05	10.33±0.48	6.83±0.45	7.03±1.17	0.09±0.02	0.31±0.03	0.00±0.00	3.78±0.25	14.23±1.60	18.03±1.77	79.00±1.43	0.00±0.00	2.25±0.44	62.73±5.22	107.85±8.98
	2 (ac)	5.38±0.03	7.02±2.89	6.02±0.62 **	10.16±0.71 ***	0.54±0.08 ***	107.51±5.35 ***	0.02±0.04	3.42±0.16 ****	124.24±5.14 ***	127.64±5.16 ***	97.20±0.39 ****	0.00±0.00	86.60±1.00 ***	46.98±5.30	80.80±9.10
	0 (bc)	5.94±0.08	12.04±4.10	5.08±0.55	6.70±0.91	0.49±0.06	0.26±0.05	0.00±0.00	2.74±0.22	12.54±1.57	15.28±1.76	81.80±0.73	0.00±0.00	2.00±0.00	58.92±16.55	101.36±28.47
	NaCl Dose (g / 100 g of substrate)							Micronutrient						Granulometric Composition
								B	Cu	Fe	Mn	Zn	S	Clay	Sand	Silt
								ppm						g kg-1
	0 (ac)							0.16±0.08	0.90±0.00	68.45±0.92	34.33±1.45	5.83±0.30	128.38±18.47	350±15.50	495±18.30	150±0.00
	2 (ac)							0.01±0.00 ****	0.90±0.21	62.56±4.98 **	35.66±3.53	3.92±1.63	192.12±26.90 **	310±19.60 ***	510±24.99 **	180±18.33 **
	0 (bc)							0.16±0.00	0.98±0.22	56.68±2.67	34.14±5.22	6.68±2.15	208.44±47.34	290±12.00	570±9.80	140±12.00
	Legend: * p ≤ 0.05; ** p ≤ 0.01; *** p ≤ 0.001; **** p ≤ 0.0001. pH H2O: pH of the soil in water; P: Phosphorus; Ca2+: Calcium; Mg2+: Magnesium; K+: Potassium; Na+: Sodium; Al3+: Aluminum; Acidity (H + Al): Hydrogen + Aluminum; Sum of bases; CEC: Cation exchange capacity; V: Base saturation; m: Saturation by aluminum; ISNa: Sodium Saturation Index; C: Organic carbon; MO: Organic Matter; B: Borro;…
