# Supplementary material for: Osmoprotectants play a major role in the Portulaca oleracea resistance to high levels of salinity stress—insights from a metabolomics and proteomics integrated approach
Source: Front Plant Sci. 2023 Jun 13;14:1187803. doi: 10.3389/fpls.2023.1187803 (PMC10296175; doi:10.3389/fpls.2023.1187803)
Supplement: Supplementary Figure 1 — Scores plots of representative samples from adult purslane plants grown for 12 days under different concentrations of NaCl (0.0 and 2.0 g of NaCl/100 g of the substrate). Leaves (A–D) and roots (E–H). Polar fraction, positive mode (A, E); Polar fraction, negative mode (B, F); Lipidic fraction, positive mode (C, G); and Lipidic fraction, negative mode (D, H). [file DataSheet_1.zip › Rodrigues Neto et al_Supplementary Material/Table S2.xlsx]

## Sheet: Rodrigues Neto et al_Table S2
	Supplementary Table 2. Physicochemical properties of the shoots and roots of adult purslane plants cultivated for 12 days under different concentrations of NaCl (0.0 and 2.0 g of NaCl / 100 g of the substrate). The values represent an average of five replicates, and standard error of the mean.
	Shoots
	NaCl Dose	Macronutrients						Micronutrients
		N	P	K+	Ca2+	Mg2+	S	Cl-		B	Cu	Fe	Mn	Zn	Na+
		g Kg-1								ppm
	0	12.2 ± 1.8	4.4 ± 0.3	41.5 ± 3.2	6.1 ± 0.9	20.3 ± 1.5	0.7 ± 0.1	9.4 ± 3.3		18.8 ± 3.8	4.3 ± 0.4	191.5 ± 46.5	201.9 ± 35.1	8.4 ± 0.6	<0.01 ± 0.00
	2	13.8 ± 3.1	4.8 ± 0.4	78.7 ± 7.5 ****	7.3 ± 0.5 *	17.7 ± 0.9 *	1.4 ± 0.3 **		9.5 ± 2.9	17.7 ± 2.3	6.8 ± 0.8 ***	169.5 ± 24.3	117.3 ± 24.3 **	10.2 ± 0.7 **	2.3 ± 0.6 **
	Roots
	NaCl Dose	Macronutrients						Micronutrients
		N	P	K+	Ca2+	Mg2+	S	Cl-		B	Cu	Fe	Mn	Zn	Na+
		g Kg-1								ppm
	0	6.5 ± 0.5	1.5 ± 0.1	3.5 ± 0.7	4.3 ± 0.2	31.9 ± 3.4	1.9 ± 0.3	6.9 ± 2.1		10.2 ± 2.7	7.1 ± 0.8	26822.7 ± 2825.7	204.5 ± 16.3	7.9 ± 0.8	<0.01 ± 0.00
	2	11.3 ± 2.5 *	1.9 ± 0.2	8.9 ± 3.5	4.2 ± 0.8	22.8 ± 3.0 *	1.8 ± 0.2	2.4 ± 1.9		8.5 ± 3.5	7.3 ± 1.1	16139.2 ± 5395.1 **	198.6 ± 15.2	9.6 ± 0.6	17.4 ± 2.1**
	Legend: * p ≤ 0.05; ** p ≤ 0.01; *** p ≤ 0.001; **** p ≤ 0.0001. N: Nitrogen; P: Phosphorus; K+: Potassium; Ca2+: Calcium; Mg+ 2: Magnesium; S: Sulfur; Cl-: Chlorine; B: Borro; Cu: Copper; Fe: Iron; Mn: Manganese; Zn: Zinc and Na+: Sodium.
