# Supplementary material for: Osmoprotectants play a major role in the Portulaca oleracea resistance to high levels of salinity stress—insights from a metabolomics and proteomics integrated approach
Source: Front Plant Sci. 2023 Jun 13;14:1187803. doi: 10.3389/fpls.2023.1187803 (PMC10296175; doi:10.3389/fpls.2023.1187803)
Supplement: Supplementary Figure 1 — Scores plots of representative samples from adult purslane plants grown for 12 days under different concentrations of NaCl (0.0 and 2.0 g of NaCl/100 g of the substrate). Leaves (A–D) and roots (E–H). Polar fraction, positive mode (A, E); Polar fraction, negative mode (B, F); Lipidic fraction, positive mode (C, G); and Lipidic fraction, negative mode (D, H). [file DataSheet_1.zip › Rodrigues Neto et al_Supplementary Material/Table S3.xlsx]

## Sheet: Planilha1
Organ	m/z	Matched.Compound	Matched.Form	Mass.Diff	Metabolite Name	Log2(FC)
LEAVES	97.0281	C06010	M-H4O2+H[1+]	0.000263911	(S)-2-Acetolactate	-2.5918
	104.035	C00099	M-H+O[-]	0.000126906	Beta-Alanine	1.734
	146.046	C03741	M-H+O[-]	0.000226833	(S)-4-Amino-5-oxopentanoate	5.1755
	156.042	C00719	M+K[1+]	6.88322e-05	Betaine	0.75832
	157.049	C04236	M-H2O+H[1+]	0.000461097	2-Isopropyl-3-oxosuccinate	-2.282
	161.044	C00257	M-H4O2+H[1+]	0.000460505	Gluconic acid	-1.9926
	175.06	C04332	M+H+Na[2+]	7.77692e-05	6,7-Dimethyl-8-(1-D-ribityl)lumazine	-3.0935
	179.035	C01197	M-H[-]	4.72668e-05	Caffeate	-3.0951
	180.086	C00329	M+H[1+]	0.000338798	Glucosamine	-2.5827
	192.065	C00826	M-H4O2+H[1+]	0.000429967	L-Arogenate	1.9381
	193.051	C12204	M-H[-]	0.000286467	5-Hydroxyconiferaldehyde	2.9434
	193.07	C00345	M-HCOOK+H[1+]	0.000394915	6-Phosphogluconic acid	-1.4902
	193.072	C00522	M+HCOO[-]	0.0003245	(R)-Pantoate	2.5225
	204.086	C00078	M(C13)-H[-]	0.000150371	L-Tryptophan	5.6991
	209.092	C00931	M-H2O+H[1+]	0.000442213	Porphobilinogen	4.0407
	217.068	C06007	M+HCOONa[1+]	9.30388e-05	(R) 2,3-Dihydroxy-3-methylvalerate	1.8623
	225.062	C16358	M+CH3COO[-]	0.000570556	1-Methylxanthine	-0.95223
	233.063	C01019	M+HCOONa[1+]	0.000383567	L-Fucose	-3.7667
	247.042	C01040	M+HCOONa[1+]	0.000478819	L-Gulonolactone	-3.0876
	253.091	C17222	M(S34)+H[1+]	0.000564933	2-(5'-Methylthio)pentylmalic acid	-1.1312
	267.122	C05855	M-HCOOH+H[1+]	0.000354467	4-Hydroxycinnamyl alcohol 4-D-glucoside	-1.448
	271.07	C05841	M-H+O[-]	0.000453582	Nicotinate D-ribonucleoside	4.9835
	288.113	C09332	M+2H[2+]	0.00110397	Tetrahydrofolyl-[Glu](2)	-2.093
	300.291	C02934	M+H[1+]	0.0009058	3-Dehydrosphinganine	-3.4081
	314.108	C17248	M-CO+H[1+]	0.00114947	4-Methylthiobutyl-desulfoglucosinolate	-2.672
	323.977	C05378	M-NH3+H[1+]	6.72332e-05	Fructose 1,6-bisphosphate	-4.1102
	333.06	C15525	M+HCOO[-]	0.00137351	Eriodictyol chalcone	0.51166
	341.088	C05839	M-H+O[-]	0.000414815	cis-beta-D-Glucosyl-2-hydroxycinnamate	-2.2928
	414.381	C15782	M(C13)+H[1+]	0.000184067	Delta7-Avenasterol	1.858
	427.137	C05366	M+HCOONa[1+]	0.000933833	(+)-Pinoresinol	3.0055
	433.146	C03579	M+HCOONa[1+]	0.000431367	2beta-Hydroxygibberellin 1	-0.54199
	463.412	C19863	M+H2O+H[1+]	0.00221637	Lupan-3beta,20-diol	-1.6571
	514.164	C00101	M+HCOONa[1+]	0.00194117	Tetrahydrofolic acid	-2.8216
	600.418	C13431	M[1+]	4.98e-05	Neoxanthin	0.84868
	874.789	G00428	M+Na[1+]	0.000207167	NA	-0.69033
	875.792	G00005	M-H2O+H[1+]	0.00435817	(GlcNAc)2 (Man)3 (PP-Dol)1	-0.67356
	877.668	G00109	M+NaCl[1+]	0.00169383	NA	-3.8614
	909.53	C05797	M+K[1+]	0.000861633	Pheophytin a	-0.91519
	917.688	G13037	M+Na[1+]	0.000820667	(GlcA)2 (GlcN)1 (GlcNAc)1 (S)2	-1.8308
	925.532	C05307	M+H2O+H[1+]	6.71568e-05	Chlorophyll b	-1.21
	927.822	G01977	M+H2O+H[1+]	0.00405803	NA	-1.2843
ROOTS	81.0333	C00141	M-H4O2+H[1+]	0.000166789	Alpha-ketoisovaleric acid	2.5676
	85.0281	C00074	M-HCOOK+H[1+]	0.000253871	Phosphoenolpyruvic acid	3.5035
	88.0753	C00148	M-CO+H[1+]	0.000306804	L-Proline	2.766
	97.0281	C06010	M-H4O2+H[1+]	0.000263911	(S)-2-Acetolactate	0.54428
	114.056	C18796	M-H+O[-]	0.000396848	(2R)-2-Hydroxy-2-methylbutanenitrile	2.4943
	116.07	C01102	M-HCOOK+H[1+]	0.000253936	O-Phosphohomoserine	7.5788
	136.061	C00147	M+H[1+]	0.000489352	Adenine	2.8375
	136.075	C03758	M-H2O+H[1+]	0.000365868	Dopamine	2.5583
	137.059	C10945	M-CO+H[1+]	0.000364185	Caffeic aldehyde	-0.65587
	143.001	C11537	M-CO+H[1+]	0.000423933	(2R)-3-Sulfolactate	-0.98325
	145.049	C16430	M(C13)+3H[3+]	0.000457067	trans-Zeatin riboside monophosphate	-1.8477
	145.049	C00221	M-H4O2+H[1+]	0.000249883	D-Glucose	0.37888
	146.046	C03741	M-H+O[-]	0.000226833	(S)-4-Amino-5-oxopentanoate	4.7726
	146.06	C19712	M-H4O2+H[1+]	0.000384867	N-Hydroxy-L-phenylalanine	3.4693
	152.056	C00242	M+H[1+]	0.000243074	Guanine	2.6925
	155.07	C03765	M+H2O+H[1+]	0.000315667	4-Hydroxyphenylacetaldehyde	1.0059
	156.042	C00719	M+K[1+]	6.88e-05	Betaine	-0.66412
	159.051	C00499	M-H2O+H[1+]	0.000262631	Allantoic acid	2.9762
	159.091	C00780	M-H2O+H[1+]	0.000282683	Serotonin	3.0217
	163.06	C00944	M-CO+H[1+]	0.000132319	3-Dehydroquinate	0.37129
	166.086	C00627	M-HCOOK+H[1+]	0.0001931	Pyridoxine 5'-phosphate	4.2131
	169.058	C21029	M+Na[1+]	0.000387767	(R)-3-Ureidoisobutyrate	2.9791
	173.066	C00621	M+2H[2+]	0.000855428	Dolichyl diphosphate	1.3539
	177.054	C03657	M-CO+H[1+]	0.000250467	1,4-Dihydroxy-2-naphthoate	3.0465
	179.035	C01197	M-H[-]	0.000141667	Caffeate	3.1208
	192.065	C00826	M-H4O2+H[1+]	0.000429967	L-Arogenate	3.5648
	197.046	C04043	M+HCOO[-]	0.000770478	3,4-Dihydroxyphenylacetaldehyde	2.3082
	198.097	C00329	M+H2O+H[1+]	0.000405298	Glucosamine	-1.2043
	202.941	C05528	M+Cl[-]	0.00045545	3-Sulfopyruvic acid	-2.2997
	204.086	C00078	M(C13)-H[-]	0.000150371	L-Tryptophan	4.8668
	209.031	C17210	M(Cl37)-H[-]	0.000142567	2-(2'-Methylthio)ethylmalic acid	1.068
	209.092	C00931	M-H2O+H[1+]	0.000442213	Porphobilinogen	4.5222
	215.016	C00026	M+HCOONa[1+]	0.000356469	Oxoglutaric acid	1.4933
	225.062	C16358	M+CH3COO[-]	0.000570556	1-Methylxanthine	-0.71735
	228.968	C05608	M+Br81[-]	0.0004552	(E)-3-(4-Hydroxyphenyl)-2-propenal	3.077
	230.99	C00311	M+K[1+]	0.000181977	Isocitric acid	1.1525
	231.134	C00449	M-HCOOH+H[1+]	0.000357849	Saccharopine	2.7513
	242.08	C17225	M+Cl37[-]	0.0006871	Tetrahomomethionine	2.6559
	258.11	C00670	M+H[1+]	6.62e-05	Glycerophosphocholine	4.3211
	259.023	C00668	M-H[-]	0.000172867	Glucose 6-phosphate	-0.646
	261.037	C04691	M-CO+H[1+]	0.000369667	2-Dehydro-3-deoxy-D-arabino-heptonate 7-phosphate	-1.6834
	263.091	C03648	M-CO+H[1+]	0.000369747	cis-3 and trans-2-Hexenyl propionate	-1.2546
	268.104	C00212	M+H[1+]	0.000513196	Adenosine	1.6318
	271.07	C05841	M-H+O[-]	0.000453582	Nicotinate D-ribonucleoside	2.8118
	281.102	C05839	M-HCOOH+H[1+]	0.000422819	cis-beta-D-Glucosyl-2-hydroxycinnamate	-1.1004
	307	C01477	M+K-2H[-]	0.000988596	Apigenin	4.4132
	313.127	C05855	M+H[1+]	0.00150887	4-Hydroxycinnamyl alcohol 4-D-glucoside	2.7607
	317.123	C01852	M-C3H4O2+H[1+]	0.000493067	Secologanin	-0.86603
	325.113	C05402	M-H2O+H[1+]	0.000322167	Melibiose	0.31908
	328.124	C18155	M+H+Na[2+]	0.00100933	bacteriochlorophyllide a	1.1396
	333.06	C15525	M+HCOO[-]	0.00137351	Eriodictyol chalcone	-0.50562
	335.073	C04732	M+NaCl[1+]	0.000607569	5-Amino-6-ribitylamino uracil	-0.99441
	352.115	C03451	M-CO+H[1+]	0.00173822	S-Lactoylglutathione	4.0671
	353.136	C02035	M+Na-2H[-]	0.00140117	Gibberellin A20	-2.7132
	354.068	C03373	M+CH3COO[-]	0.00175413	5-Aminoimidazole ribonucleotide	3.0954
	355.068	C02887	M-H+O[-]	0.000520667	Sinapoyl malate	-3.8848
	377.085	C00089	M+Cl[-]	0.000270554	Sucrose	2.5214
	383.096	C12208	M+HCOO[-]	0.0017203	3-O-p-Coumaroylquinic acid	-0.75922
	402.088	C04352	M[1+]	0.00157285	4-Phosphopantothenoylcysteine	3.6748
	438.979	C01245	M+H2O+H[1+]	0.00114271	Inositol 1,4,5-trisphosphate	1.6893
	471.386	C11523	M+HCOO[-]	0.0018571	(3beta,4beta,5alpha)-4-Methylergosta-7,24(28)-dien-3-ol	1.6719
	487.38	C01943	M+HCOO[-]	0.00173986	Obtusifoliol	0.99079
	523.187	C05404	M+H2O+H[1+]	0.000461057	D-Gal alpha 1->6D-Gal alpha 1->6D-Glucose	0.48646
	685.24	C18022	M+NaCl[1+]	0.000248733	Red chlorophyll catabolite	0.49925
	735.596	G13074	M+HCOONa[1+]	0.000884533	NA	-3.1487
