# Supplementary material for: Osmoprotectants play a major role in the Portulaca oleracea resistance to high levels of salinity stress—insights from a metabolomics and proteomics integrated approach
Source: Front Plant Sci. 2023 Jun 13;14:1187803. doi: 10.3389/fpls.2023.1187803 (PMC10296175; doi:10.3389/fpls.2023.1187803)
Supplement: Supplementary Figure 1 — Scores plots of representative samples from adult purslane plants grown for 12 days under different concentrations of NaCl (0.0 and 2.0 g of NaCl/100 g of the substrate). Leaves (A–D) and roots (E–H). Polar fraction, positive mode (A, E); Polar fraction, negative mode (B, F); Lipidic fraction, positive mode (C, G); and Lipidic fraction, negative mode (D, H). [file DataSheet_1.zip › Rodrigues Neto et al_Supplementary Material/Table S4.xlsx]

## Sheet: Rodrigues Neto et al_STable03
Unique Differential Express Leaf
Significant	-Log(P-value)	Difference	Protein IDs	Majority protein IDs	Protein names	Gene names	Peptides	Unique peptides	Sequence coverage [%]	Mol. weight [kDa]	Score	Intensity	iBAQ peptides	MS/MS count
*	1.25615	-1.68915	A0A2P2CLF9;F4IMB5;P92549	A0A2P2CLF9;F4IMB5;P92549	ATP synthase subunit alpha;ATP synthase subunit alpha, mitochondrial	At2g07698;ATPA	13	12	28.2	55.103	323.31	4202400000	27	48
*	2.73022	2.66918	B9DHQ0;Q56WH1;P11139	B9DHQ0;Q56WH1	Tubulin alpha-5 chain;Tubulin alpha-3 chain	TUBA5;TUBA3	7	3	20.9	49.654	151.53	922680000	20	18
*	1.36012	-2.70613	F4KGQ0;Q9SJQ9;Q9LF98	F4KGQ0;Q9SJQ9;Q9LF98	Fructose-bisphosphate aldolase	At5g03690;At2g36460;F8J2_100	3	1	6.6	42.906	7.3178	3706300000	19	6
*	1.51461	1.75279	O03042;P93292	O03042	Ribulose bisphosphate carboxylase large chain	rbcL	22	19	36.3	52.954	323.31	35596000000	22	119
*	3.12602	5.23588	Q9LK36;O23255	Q9LK36;O23255	Adenosylhomocysteinase 2;Adenosylhomocysteinase 1	SAHH2;SAHH1	4	4	16.1	53.159	149.67	728460000	23	29
*	1.87878	2.26673	O23404	O23404	Pyruvate, phosphate dikinase 1, chloroplastic	PPDK	19	19	17.3	105.14	323.31	16637000000	51	181
*	1.13202	-2.83214	O64903	O64903	Nucleoside diphosphate kinase II, chloroplastic	NDPK2	2	2	5.2	25.55	73.18	423620000	13	10
*	2.51017	2.90904	O80934	O80934	Uncharacterized protein At2g37660, chloroplastic		2	2	5.5	34.879	141.93	464650000	20	10
*	1.75521	-2.37835	O80988;Q94B78	O80988;Q94B78	Glycine dehydrogenase (decarboxylating) 2, mitochondrial;Glycine dehydrogenase (decarboxylating) 1, mitochondrial	GLDP2;GLDP1	7	7	7.3	113.77	323.31	6346700000	43	44
*	1.08471	-4.5138	O82399	O82399	Probable malate dehydrogenase, glyoxysomal		3	3	11.9	37.465	72.495	1239800000	18	19
*	1.27745	-1.71467	Q9LFF9;O82793	Q9LFF9;O82793	Soluble inorganic pyrophosphatase 4;Soluble inorganic pyrophosphatase 3	PPA4;PPA3	1	1	7.9	24.576	13.316	1144000000	9	4
*	1.23501	1.06018	P10896	P10896	Ribulose bisphosphate carboxylase/oxygenase activase, chloroplastic	RCA	7	7	19	51.981	323.31	1050200000	21	26
*	1.11319	-3.85335	P12411	P12411	Tubulin beta-1 chain	TUBB1	13	2	23.7	50.217	219.7	1638500000	21	28
*	2.05224	-3.78174	P17745	P17745	Elongation factor Tu, chloroplastic	TUFA	8	8	20.2	51.63	198.73	8291900000	25	24
*	1.33949	1.42633	P25819;Q42547	P25819;Q42547	Catalase-2;Catalase-3	CAT2;CAT3	4	2	12	56.931	215.82	733260000	24	20
*	1.13429	1.67548	P38666;Q42347	P38666;Q42347	60S ribosomal protein L24-2;60S ribosomal protein L24-1	RPL24B;RPL24A	3	3	8.6	18.632	22.569	529810000	5	7
*	1.33282	1.28635	P39207	P39207	Nucleoside diphosphate kinase 1	NDK1	1	1	10.1	16.5	51.202	853340000	9	11
*	1.43874	-2.25126	Q8H156;P41917;P41916	Q8H156;P41917;P41916	GTP-binding nuclear protein Ran-3;GTP-binding nuclear protein Ran-2;GTP-binding nuclear protein Ran-1	RAN3;RAN2;RAN1	7	7	31.2	25.079	88.511	3587400000	11	21
*	2.98069	3.25603	Q9SIH0;Q9CAX6;P42036	Q9SIH0;Q9CAX6;P42036	40S ribosomal protein S14-1;40S ribosomal protein S14-2;40S ribosomal protein S14-3	RPS14A;RPS14B;RPS14C	5	5	26.7	16.257	77.276	237650000	6	9
*	1.19088	-1.70506	Q42522;P42799	Q42522;P42799	Glutamate-1-semialdehyde 2,1-aminomutase 2, chloroplastic;Glutamate-1-semialdehyde 2,1-aminomutase 1, chloroplastic	GSA2;GSA1	6	6	17.2	50.141	190.55	2114300000	19	27
*	2.09081	1.49591	P50318	P50318	Phosphoglycerate kinase 2, chloroplastic		11	4	20.1	49.938	323.31	6441500000	32	51
*	1.59528	2.07816	Q9LFH5;Q9FF52;P50883	Q9LFH5;Q9FF52;P50883	60S ribosomal protein L12-2;60S ribosomal protein L12-3;60S ribosomal protein L12-1	RPL12B;RPL12C;RPL12A	2	2	16.9	17.97	38.576	1209800000	9	9
*	3.29733	2.69917	P56802	P56802	30S ribosomal protein S11, chloroplastic	rps11	4	4	18.8	15.023	78.368	489340000	6	12
*	2.20318	-4.94411	P57106;Q9FJU0	P57106	Malate dehydrogenase, cytoplasmic 2	MDH2	6	2	25.6	35.675	323.31	4340900000	17	83
*	1.13098	-1.68581	Q08682;Q8H173	Q08682	40S ribosomal protein Sa-1	RPSaA	4	4	15.8	32.291	189.64	1437800000	14	16
*	1.49415	0.623156	Q8H0S9	Q8H0S9	Puromycin-sensitive aminopeptidase	MPA1	5	5	8.7	99.157	210.13	1418200000	49	35
*	1.29648	0.886046	Q8LFC0;O81796	Q8LFC0;O81796	Isocitrate dehydrogenase [NAD] regulatory subunit 1, mitochondrial;Isocitrate dehydrogenase [NAD] regulatory subunit 3, mitochondrial	IDH1;IDH3	4	1	11.7	39.626	200.9	382060000	15	23
*	2.01497	1.24662	Q8VXX5;Q9FHN6	Q8VXX5;Q9FHN6	Monocopper oxidase-like protein SKS1;Monocopper oxidase-like protein SKS2	SKS1;SKS2	2	2	2.5	65.876	96.603	543000000	26	10
*	1.33074	3.88103	Q944G9	Q944G9	Probable fructose-bisphosphate aldolase 2, chloroplastic	FBA2	12	6	27.9	42.987	323.31	513400000	23	18
*	2.27473	-2.00572	Q9FI56;Q9M1G2;P42762	Q9FI56	Chaperone protein ClpC1, chloroplastic	CLPC1	41	13	48.3	103.45	323.31	6585500000	44	141
*	1.94683	2.80564	Q9FLF0;Q9LXG1	Q9FLF0;Q9LXG1	40S ribosomal protein S9-2;40S ribosomal protein S9-1	RPS9C;RPS9B	7	7	26.9	23.16	154.2	777530000	10	14
*	3.49301	2.12923	Q9LHA8;P22954	Q9LHA8;P22954	Probable mediator of RNA polymerase II transcription subunit 37c	MED37C;MED37D	25	7	39.5	71.101	323.31	11666000000	37	104
*	1.30203	-1.5643	Q9S7E9;Q9LR30	Q9S7E9;Q9LR30	Glutamate--glyoxylate aminotransferase 2;Glutamate--glyoxylate aminotransferase 1	GGAT2;GGAT1	4	4	9.8	53.444	98.25	1462000000	27	23
*	2.55163	2.16987	Q9LVI8	Q9LVI8	Glutamine synthetase cytosolic isozyme 1-3	GLN1-3	5	3	9.9	38.594	323.31	860200000	15	13
*	1.8905	1.18978	Q9MAK9;Q9SEI3	Q9MAK9;Q9SEI3	26S protease regulatory subunit S10B homolog B;26S protease regulatory subunit 10B homolog A	RPT4B;RPT4A	7	6	25.6	44.755	244.49	462680000	23	14
*	1.64406	-1.35834	Q9S834	Q9S834	ATP-dependent Clp protease proteolytic subunit 5, chloroplastic	CLPP5	6	6	26.2	32.356	82.622	1049400000	16	16
*	1.48281	-1.15769	Q9SEI4	Q9SEI4	26S protease regulatory subunit 6B homolog	RPT3	9	9	31.9	45.751	103.68	1750900000	23	18
*	1.55594	3.325	Q9SRL5	Q9SRL5	Ferritin-2, chloroplastic	FER2	3	3	4.3	28.378	20.514	842310000	13	7
*	1.41653	2.83955	Q9SVD7;Q9SJ44	Q9SVD7;Q9SJ44	Ubiquitin-conjugating enzyme E2 variant 1D;Ubiquitin-conjugating enzyme E2 variant 1C	UEV1D;UEV1C	2	2	20.5	16.533	21.284	215410000	9	11
*	1.14052	-1.59593	Q9SZN1	Q9SZN1	V-type proton ATPase subunit B2	VHA-B2	17	2	57.7	54.304	323.31	1851800000	24	49
*	1.76595	1.95886	Q9SZX3	Q9SZX3	Argininosuccinate synthase, chloroplastic		2	2	3	53.845	60.444	504440000	30	14
*	1.5309	1.54209	Q9XJ27	Q9XJ27	30S ribosomal protein S9, chloroplastic	RPS9	2	2	17.3	22.577	217.68	304360000	9	9
Unique Control Leaf
LFQ intensity Control_R1	LFQ intensity Control_R2	LFQ intensity Control_R3	Peptides	Unique peptides	Sequence coverage [%]	Mol. weight [kDa]	Score	Intensity	iBAQ peptides	MS/MS count	Protein IDs	Majority protein IDs	Protein names	Gene names
28.127	27.907	23.0974	14	3	15.5	90.994	44.539	1348900000	44	7	F4JB05	F4JB05	NO	At3g12915
26.5816	27.2703	22.434	3	3	7.9	51.999	58.086	732620000	23	8	F4JPD8;Q8LAH8;O49203	F4JPD8;Q8LAH8	Nucleoside diphosphate kinase;Nucleoside diphosphate kinase IV, chloroplastic/mitochondrial	At4g23895;NDK4
26.1408	25.7081	21.8484	3	3	17.9	24.705	44.079	300040000	14	5	O23049	O23049	50S ribosomal protein L6, chloroplastic	RPL6
25.1029	24.6391	22.2808	2	2	5.1	66.445	12.973	134890000	32	2	Q9C713;O23247	Q9C713;O23247	NO	F28G11.14;T25K17.110
23.8723	23.3445	22.0545	2	2	15.2	30.41	141.59	97798000	14	4	O23712;P34066	O23712;P34066	Proteasome subunit alpha type-1-B;Proteasome subunit alpha type-1-A	PAF2;PAF1
26.8376	25.5818	22.9038	3	1	12.2	49.538	45.876	253740000	23	4	O24653	O24653	Guanosine nucleotide diphosphate dissociation inhibitor 2	GDI2
27.9646	25.8962	22.5694	3	3	9.2	28.162	26.256	500980000	10	7	P51430;O48549	P51430;O48549	40S ribosomal protein S6-2;40S ribosomal protein S6-1	RPS6B;RPS6A
27.2877	27.2942	23.1721	1	1	3.2	64.172	6.3497	529750000	28	3	Q42534;O49006	Q42534;O49006	Pectinesterase 2;Pectinesterase/pectinesterase inhibitor 3;Pectinesterase inhibitor 3;Pectinesterase 3	PME2;PME3
29.3967	26.2147	23.9245	2	2	14.5	17.749	31.184	2155500000	9	4	P42733;O65569;P16181	P42733;O65569;P16181	40S ribosomal protein S11-3;40S ribosomal protein S11-2;40S ribosomal protein S11-1	RPS11C;RPS11B;RPS11A
24.5581	24.4408	22.1769	2	2	6.3	23.112	31.023	159140000	14	3	Q9SID8;Q9LFT9;O80501;Q9SMR4;Q9LV79	Q9SID8;Q9LFT9;O80501;Q9SMR4;Q9LV79	Ras-related protein RABH1d;Ras-related protein RABH1e;Ras-related protein RABH1b;Ras-related protein RABH1c;Ras-related protein RABH1a	RABH1D;RABH1E;RABH1B;RABH1C;RABH1A
20.2434	21.0453	22.197	18	2	52.5	41.797	25.294	97317000	21	8	P0CJ46;P0CJ47;Q8RYC2	P0CJ46;P0CJ47	Actin-1;Actin-3	ACT1;ACT3
25.548	25.5929	22.4989	1	1	11	16.571	49.84	292140000	4	6	P0DH94;P0DH93;P0DH92;P59228;P59229	P0DH94;P0DH93;P0DH92;P59228;P59229	V-type proton ATPase subunit c5;V-type proton ATPase subunit c3;V-type proton ATPase subunit c1;V-type proton ATPase subunit c2;V-type proton ATPase subunit c4	VHA-c5;VHA-c3;VHA-c1;VHA-c2;VHA-c4
26.612	26.5512	22.4064	5	5	12.2	44.463	181.52	1043200000	20	15	P25697	P25697	Phosphoribulokinase, chloroplastic	NO
29.1354	27.9696	21.8011	3	3	4.2	47.757	35.616	2113600000	28	4	P46643	P46643	Aspartate aminotransferase, mitochondrial	ASP1
26.485	25.8589	22.3465	2	2	1.5	91.597	13.482	301940000	47	5	Q9SSQ9;Q38882	Q9SSQ9;Q38882	Phospholipase D alpha 2;Phospholipase D alpha 1	PLDALPHA2;PLDALPHA1
27.3053	26.4647	22.5532	4	1	17.3	27.997	17.437	381990000	13	3	Q4PSL7	Q4PSL7	60S ribosomal protein L8-2	RPL8B
27.2351	25.9496	23.1014	2	2	12.8	18.826	86.732	574000000	10	7	Q6NMZ4	Q6NMZ4	NO	At4g34412
26.3323	25.6548	21.6047	5	2	11.1	61.978	63.932	534350000	35	9	Q8L7B5	Q8L7B5	Chaperonin CPN60-like 1, mitochondrial	NO
26.6811	25.0775	22.315	3	3	12.9	33.216	42.924	319760000	14	5	Q8L940;O80446;O80448	Q8L940;O80446;O80448	Pyridoxal 5-phosphate synthase subunit PDX1.3;Pyridoxal 5-phosphate synthase PDX1-like 4;Pyridoxal 5-phosphate synthase subunit PDX1.1	PDX13;PDX1L4;PDX11
23.3756	26.2794	22.5709	2	2	11.1	35.316	323.31	304430000	15	5	Q8LAD2;P68209	Q8LAD2;P68209	Succinyl-CoA ligase [ADP-forming] subunit alpha-2, mitochondrial;Succinyl-CoA ligase [ADP-forming] subunit alpha-1, mitochondrial	NO
24.6082	24.4114	22.5316	1	1	3.1	61.772	7.1231	92842000	26	3	Q8VZC3	Q8VZC3	Delta-1-pyrroline-5-carboxylate dehydrogenase 12A1, mitochondrial	ALDH12A1
26.4267	25.6033	22.1837	3	3	3	117.32	41.492	319950000	46	6	Q94BT0;Q9FY54	Q94BT0;Q9FY54	Sucrose-phosphate synthase 1;Probable sucrose-phosphate synthase 2	SPS1;SPS2
26.9214	24.6153	23.2985	1	1	4.6	31.451	7.771	290280000	19	3	Q9FIJ7	Q9FIJ7	Adenylate kinase 2, chloroplastic	NO
25.784	25.5904	21.4265	2	2	5.3	22.729	31.561	199580000	14	5	Q9LEV3	Q9LEV3	CBS domain-containing protein CBSX3, mitochondrial	CBSX3
24.5325	23.5148	22.5977	3	3	5.8	56.602	20.747	94383000	20	4	Q9LXS6;Q9SJH7	Q9LXS6;Q9SJH7	Citrate synthase 2, peroxisomal;Citrate synthase 3, peroxisomal	CSY2;CSY3
24.8012	25.2197	22.8594	2	2	9.5	23.148	12.219	155820000	14	5	Q9MAP3	Q9MAP3	50S ribosomal protein L11, chloroplastic	RPL11
25.7757	25.8739	22.749	2	2	5.8	42.619	45.896	417980000	22	11	Q9SA52	Q9SA52	Chloroplast stem-loop binding protein of 41 kDa b, chloroplastic	CSP41B
25.0059	25.4272	22.3018	4	4	12.7	44.471	44.618	338220000	25	10	Q9SA73	Q9SA73	Obg-like ATPase 1	T5I8.3
26.8196	26.9614	21.863	5	5	13.5	44.702	66.737	612970000	19	8	Q9SF40;P49691	Q9SF40;P49691	60S ribosomal protein L4-1;60S ribosomal protein L4-2	RPL4A;RPL4D
25.7673	25.7651	22.8664	5	1	21.9	43.79	8.7336	335070000	26	4	Q9SGE0	Q9SGE0	UDP-D-apiose/UDP-D-xylose synthase 2	AXS2
22.7011	26.7314	22.2576	2	2	11.2	15.506	15.621	265720000	6	6	Q9SIM4	Q9SIM4	60S ribosomal protein L14-1	RPL14A
24.6003	23.7359	23.6754	1	1	3.2	44.773	7.1458	87670000	19	3	Q9SWG0	Q9SWG0	Isovaleryl-CoA dehydrogenase, mitochondrial	IVD
25.8992	25.1802	22.5414	2	2	6.5	33.925	15.406	230620000	17	4	Q9SXJ6	Q9SXJ6	ATP-dependent Clp protease proteolytic subunit 3, chloroplastic	CLPP3
Unique Stressed Leaf
LFQ intensity Stressed_R1	LFQ intensity Stressed_R2	LFQ intensity Stressed_R3	Peptides	Unique peptides	Sequence coverage [%]	Mol, weight [kDa]	Score	Intensity	iBAQ peptides	MS/MS count	Protein IDs	Majority protein IDs	Protein names	Gene names
23.4344	23.6929	24.4537	3	3	16.5	45,003	52,943	136560000	21	9	A0A2P2CLH2;P93306	A0A2P2CLH2;P93306	NADH dehydrogenase [ubiquinone] iron-sulfur protein 2	NAD7
23.8114	21.9851	24.7282	1	1	5.5	45,628	29,092	109790000	22	5	F4I3J0	F4I3J0	Obg-like ATPase 1	At1g56050
25.1998	24.7495	24.7098	3	2	5.5	59,82	17,559	367500000	29	9	F4I7I0	F4I7I0	Alanine aminotransferase 1, mitochondrial	ALAAT1
24.3536	24.545	24.6	1	1	3	60,455	17,696	140780000	25	6	O65449;F4I7X1	O65449;F4I7X1	Pectinesterase like protein	sks4;SKS6
23.2893	23.5951	24.3357	2	2	9.5	37,781	45,559	86490000	20	5	F4I907	F4I907	Glyoxylate/succinic semialdehyde reductase 2, chloroplastic	GLYR2
24.0467	21.1924	21.8482	1	1	4.4	46,527	18,917	36261000	20	6	F4IC59	F4IC59	NO	At1g12230
21.4665	21.8382	20.8309	2	2	8.7	32,167	65,42	88937000	18	7	F4IT21	F4IT21	NO	At2g43945
22.811	22.6454	21.4688	5	5	4.4	115,16	40,893	57899000	48	2	F4IWV2;Q9FLH2	F4IWV2;Q9FLH2	2-oxoglutarate dehydrogenase, E1 component	At3g55410;At5g65750
23.534	24.2501	24.5487	1	1	2.9	65,74	49,485	96039000	28	7	F4J117	F4J117	Phosphoglucan phosphatase LSF1, chloroplastic	LSF1
23.3439	23.4389	23.2198	1	1	11.1	22,731	39,184	51936000	10	6	F4JJE5	F4JJE5	Putative proteasome subunit alpha type-4-B	PAC2
25.4862	24.9871	24.9668	4	4	7	82,256	134,32	283050000	43	13	F4K0E8	F4K0E8	4-hydroxy-3-methylbut-2-en-1-yl diphosphate synthase (ferredoxin), chloroplastic	ISPG
22.7133	21.8349	22.061	2	2	2.2	61,963	12,725	24512000	26	4	Q9FK07;F4K7F6;Q66GN9	Q9FK07;F4K7F6;Q66GN9	CLP protease regulatory subunit CLPX1, mitochondrial	CLPX;At5g49840;At1g33360
24.0043	23.976	23.4956	3	3	8.5	33,666	17,908	156690000	7	6	O04204;Q42112;P57691	O04204;Q42112;P57691	60S acidic ribosomal protein P0-1;60S acidic ribosomal protein P0-2;60S acidic ribosomal protein P0-3	RPP0A;RPP0B;RPP0C
22.4322	23.2307	22.2525	3	3	21.2	21,939	20,605	92718000	13	5	Q8VYP7;O80489;Q01474;O04834	Q8VYP7;O80489;Q01474;O04834	GTP-binding protein SAR1B;GTP-binding protein SAR1A	At3g62560;T12M4,12;SAR1B;SAR1A
24.3374	23.5908	23.5098	3	3	5.6	58,386	25,451	208620000	31	5	O04983	O04983	Biotin carboxylase, chloroplastic	CAC2
25.1181	24.927	25.9583	1	1	3.9	46,673	101,44	238010000	18	6	O22609	O22609	Protease Do-like 1, chloroplastic	DEGP1
23.4869	23.4279	24.0929	1	1	6.7	17,666	25,747	64245000	10	4	Q9SR12;Q9LP53;O22969	Q9SR12;Q9LP53;O22969	Uncharacterized protein At2g34160	F7O18,10;F28N24,7
24.1913	23.658	23.9381	2	2	7.8	54,056	14,667	100290000	27	4	O23264;Q93WN0	O23264;Q93WN0	Selenium-binding protein 1;Selenium-binding protein 2	SBP1;SBP2
23.629	23.7636	23.8242	3	2	6	51,458	26,305	117470000	27	8	Q9LIK9;O23324	Q9LIK9;O23324	ATP sulfurylase 1, chloroplastic;ATP-sulfurylase 3, chloroplastic	APS1;APS3
25.8416	25.7355	26.4332	5	5	7.4	81,943	158,31	667040000	43	8	O23627	O23627	Glycine--tRNA ligase 1, mitochondrial	GLYRS-1
24.9776	24.7238	24.8196	5	2	8.9	97,659	182,83	973070000	47	10	O23647	O23647	1,4-alpha-glucan-branching enzyme 2-1, chloroplastic/amyloplastic	SBE2,1
24.2921	24.6241	25.1272	2	2	16.2	25,733	121,22	124240000	13	6	Q8L4A7;O23708	Q8L4A7;O23708	Proteasome subunit alpha type-2-B;Proteasome subunit alpha type-2-A	PAB2;PAB1
25.0217	25.827	26.3842	4	4	30.9	22,54	38,213	320280000	10	8	O23714;O24633	O23714	Proteasome subunit beta type-2-A	PBD1
25.7022	25.7583	25.3311	5	5	19.5	34,728	156,92	409270000	16	14	O24412;Q9C774	O24412	26S proteasome non-ATPase regulatory subunit 7 homolog A	RPN8A
24.5851	24.578	24.6986	2	2	9.3	47,173	140,6	116160000	24	6	O24457	O24457	Pyruvate dehydrogenase E1 component subunit alpha-3, chloroplastic	PDH-E1 ALPHA
25.6599	25.5288	25.7473	2	2	9.2	27,337	72,982	326120000	15	11	P30186;O24616	P30186;O24616	Proteasome subunit alpha type-7-A;Proteasome subunit alpha type-7-B	PAD1;PAD2
24.0897	24.1885	23.8825	2	2	4.5	63,324	34,015	139320000	29	9	O49485;Q9LT69	O49485;Q9LT69	D-3-phosphoglycerate dehydrogenase 1, chloroplastic;D-3-phosphoglycerate dehydrogenase 3, chloroplastic	PGDH1;PGDH3
28.2402	26.7984	27.3977	7	3	19	40,481	180,28	1665800000	21	15	O49506	O49506	Peroxisomal (S)-2-hydroxy-acid oxidase GLO5	GLO5
25.8505	26.0213	26.034	4	4	15.9	38,767	40,676	452480000	19	12	O49653	O49653	Glycoprotein endopeptidase - like protein	T12H17,110
29.1002	28.8572	27.8711	14	10	21.6	84,356	323,31	3351000000	38	48	O50008;Q9SRV5	O50008;Q9SRV5	5-methyltetrahydropteroyltriglutamate--homocysteine methyltransferase 1;5-methyltetrahydropteroyltriglutamate--homocysteine methyltransferase 2	MS1;MS2
22.8463	23.2799	21.7984	1	1	5.7	39,309	6,9321	47159000	18	4	O64817;Q08466;Q08467;O64816	O64817;Q08466;Q08467;O64816	Probable casein kinase II subunit alpha;Casein kinase II subunit alpha-2;Casein kinase II subunit alpha-1;Casein kinase II subunit alpha, chloroplastic	CKA2;CKA1
23.614	23.7527	23.9007	2	2	4.4	50,541	14,617	71346000	25	3	O65041	O65041	NEDD8-activating enzyme E1 catalytic subunit	ECR1
23.0044	22.3657	22.0611	2	2	7.5	26,802	27,293	141540000	15	5	O65282	O65282	20 kDa chaperonin, chloroplastic	CPN21
21.1275	25.0644	25.6366	1	1	7.5	36,531	241,78	178340000	11	6	O65378	O65378	1-aminocyclopropane-1-carboxylate oxidase 3	NO
26.1675	26.6133	27.2901	3	3	11	44,444	22,339	678570000	22	10	O65396	O65396	Aminomethyltransferase, mitochondrial	GDCST
25.6791	25.9075	25.5326	4	4	13.8	31,928	24,25	499510000	12	7	O65398	O65398	Lactoylglutathione lyase	F12F1,32
23.711	23.7416	24.6327	2	2	3.4	73,198	323,31	77858000	30	9	Q8W585;O80860	Q8W585;O80860	ATP-dependent zinc metalloprotease FTSH 8, chloroplastic;ATP-dependent zinc metalloprotease FTSH 2, chloroplastic	FTSH8;FTSH2
24.425	24.3406	24.0018	6	1	18.7	27,35	56,747	582350000	19	11	O81147	O81147	Proteasome subunit alpha type-6-B	PAA2
25.531	25.0129	25.2237	1	1	6.1	25,444	21,625	284910000	9	5	O81235	O81235	Superoxide dismutase [Mn] 1, mitochondrial	MSD1
24.4087	24.3712	24.4849	2	1	3.8	64,278	16,346	92203000	31	6	O82191	O82191	NADP-dependent malic enzyme 1	NADP-ME1
24.0851	24.6821	24.8265	2	2	11.1	17,301	55,078	251050000	9	10	O82240	O82240	NO	NO
21.0592	23.6009	25.1582	1	1	2.7	64,481	41,004	94352000	21	2	Q9M039;Q9M040;O82647	Q9M039;Q9M040;O82647	Pyruvate decarboxylase 3;Pyruvate decarboxylase 4;Pyruvate decarboxylase 1	PDC3;PDC4;PDC1
22.549	22.232	21.8328	4	4	11.7	44,103	33,3	124110000	26	5	O82660	O82660	Photosystem II stability/assembly factor HCF136, chloroplastic	HCF136
24.4451	24.5581	24.6423	7	3	20	69,656	323,31	1112300000	29	24	O82663	O82663	Succinate dehydrogenase [ubiquinone] flavoprotein subunit 1, mitochondrial	SDH1-1
26.8247	26.9454	27.341	12	12	56.9	20,607	323,31	1706900000	10	41	Q9M1P5;Q6ID97;Q9LYJ3;Q9LQC8;P36397;P0DH91	Q9M1P5;Q6ID97;Q9LYJ3;Q9LQC8;P36397;P0DH91	ADP-ribosylation factor 2-A;ADP-ribosylation factor 1;ADP-ribosylation factor 2-B	T17J13,250;ARFA1F;T15N1_160;ARF2-A;ARF1;ARF2-B
23.2165	22.1845	21.4794	2	2	3	39,761	14,804	35229000	19	5	P0DKC4;P0DKC3	P0DKC4;P0DKC3	Phosphoglycolate phosphatase 1B, chloroplastic;Phosphoglycolate phosphatase 1A, chloroplastic	PGLP1B;PGLP1A
24.2746	24.5359	24.4383	6	5	13.7	52,782	48,636	307990000	23	11	P20115	P20115	Citrate synthase 4, mitochondrial	CSY4
24.7418	24.3248	23.2798	11	11	15.7	62,071	275,38	1057500000	31	25	P21238	P21238	Chaperonin 60 subunit alpha 1, chloroplastic	CPN60A1
24.4096	24.6103	25.1599	9	2	18.5	63,341	154,55	179560000	34	3	Q9LJE4;P21240	Q9LJE4;P21240	Chaperonin 60 subunit beta 2, chloroplastic;Chaperonin 60 subunit beta 1, chloroplastic	CPN60B2;CPN60B1
24.8158	24.3949	23.6329	24	2	33.9	71,357	323,31	1680100000	37	25	P22953	P22953	Probable mediator of RNA polymerase II transcription subunit 37e	MED37E
26.8502	27.1483	27.5208	6	2	17.3	49,537	257,61	1153600000	21	12	P29511;Q0WV25;B9DGT7	P29511;Q0WV25;B9DGT7	Tubulin alpha-6 chain;Tubulin alpha-4 chain;Tubulin alpha-2 chain	TUBA6;TUBA4;TUBA2
23.4782	21.6174	22.8044	12	2	24.3	50,585	323,31	46577000	21	5	P29514	P29514	Tubulin beta-6 chain	TUBB6
23.0378	23.2598	22.0969	4	4	9.6	54,509	60,723	165980000	29	8	P30184;Q944P7;Q8RX72	P30184;Q944P7	Leucine aminopeptidase 1;Leucine aminopeptidase 3, chloroplastic	PM25
21.8549	21.1766	22.063	1	1	2.9	80,819	6,9778	22987000	27	7	P31414	P31414	Pyrophosphate-energized vacuolar membrane proton pump 1	AVP1
24.8471	25.6114	26.1316	4	4	12.9	61,717	54,66	646090000	31	13	P34795	P34795	Glucose-6-phosphate isomerase, cytosolic	PGIC
24.1551	23.8774	21.9154	2	2	4.2	110,49	19,427	220150000	54	4	P36428	P36428	Alanine--tRNA ligase	ALATS
23.2797	24.9206	23.7207	1	1	1.1	102,04	7,6558	98450000	55	6	P38418	P38418	Lipoxygenase 2, chloroplastic	LOX2
25.9358	26.153	21.6974	5	5	13	41,745	36,796	735620000	19	10	P40941;O49447;P31167	P40941;O49447;P31167	ADP,ATP carrier protein 2, mitochondrial;ADP,ATP carrier protein 3, mitochondrial;ADP,ATP carrier protein 1, mitochondrial	AAC2;AAC3;AAC1
26.4443	26.1423	25.9361	3	2	11.2	23,767	27,083	559790000	10	11	P41127	P41127	60S ribosomal protein L13-1	RPL13B
23.8615	25.8808	24.1511	8	3	37.5	29,931	323,31	457070000	18	14	P42643;Q01525;P46077;P42644	P42643;Q01525;P46077;P42644	14-3-3-like protein GF14 chi;14-3-3-like protein GF14 omega;14-3-3-like protein GF14 phi;14-3-3-like protein GF14 psi	GRF1;GRF2;GRF4;GRF3
24.1461	24.2708	24.4358	8	8	51.5	14,804	69,202	680410000	8	14	P42798;Q9LX88;O80646	P42798	40S ribosomal protein S15a-1	RPS15AA
24.6305	24.2866	24.1793	4	4	7.9	49,831	27,619	127640000	32	6	P46248	P46248	Aspartate aminotransferase, chloroplastic	ASP5
25.7173	25.646	25.0036	3	3	13.2	37,344	61,642	208150000	20	6	P46637;Q9ZPF5	P46637;Q9ZPF5	Arginase 1, mitochondrial;Arginase 2, mitochondrial	ARGAH1;ARGAH2
26.5529	22.2801	26.5979	3	1	10.6	44,266	20,436	546150000	27	4	P46645	P46645	Aspartate aminotransferase, cytoplasmic isozyme 1	ASP2
22.2536	22.2795	22.5938	3	3	13	29,802	17,395	29287000	15	2	Q93VH9;Q8VYK6;P49204	Q93VH9;Q8VYK6;P49204	40S ribosomal protein S4-1;40S ribosomal protein S4-3;40S ribosomal protein S4-2	RPS4A;RPS4D;RPS4B
25.2697	25.2869	25.8008	3	3	12.7	30,771	23,254	449870000	16	13	Q93VB8;Q8L8Y0;P49688;Q9SCM3	Q93VB8;Q8L8Y0;P49688	40S ribosomal protein S2-2;40S ribosomal protein S2-1;40S ribosomal protein S2-3	RPS2B;RPS2A;RPS2C
24.3333	22.3827	23.5706	2	2	17.7	6,887	11,667	58643000	3	4	P49689	P49689	40S ribosomal protein S30	RPS30A
23.5194	23.5643	21.9804	3	3	10.1	22,99	52,757	102050000	11	8	Q9ZUT9;P51427	Q9ZUT9;P51427	40S ribosomal protein S5-1;40S ribosomal protein S5-2	RPS5A;RPS5B
21.3863	25.1359	25.459	22	0	54.4	41,674	110,88	696490000	20	11	P53496	P53496	Actin-11	ACT11
26.8115	26.2898	26.4914	4	4	6.5	57,673	79,879	522320000	32	16	P55229	P55229	Glucose-1-phosphate adenylyltransferase large subunit 1, chloroplastic	ADG2
21.933	23.0592	21.4011	9	7	12.3	80,063	294,44	667280000	34	12	P55737;P51818;O03986	P55737;P51818	Heat shock protein 90-2;Heat shock protein 90-3	HSP90-2;HSP90-3
23.814	23.4842	24.1128	2	2	9.9	45,502	41,164	62644000	22	5	P56753	P56753	NAD(P)H-quinone oxidoreductase subunit H, chloroplastic	ndhH
23.3302	22.9357	24.1137	3	3	15.3	39,547	74,668	73424000	10	6	P56761	P56761	Photosystem II D2 protein	psbD
23.6618	23.0414	24.9237	9	9	20.9	83,23	112,63	581490000	18	16	P56766	P56766	Photosystem I P700 chlorophyll a apoprotein A1	psaA
22.4522	22.9958	24.961	7	7	17.7	82,474	136,89	309740000	17	11	P56767	P56767	Photosystem I P700 chlorophyll a apoprotein A2	psaB
23.5537	24.3736	25.1836	3	3	17.3	22,123	125,5	113100000	9	9	P56772	P56772	ATP-dependent Clp protease proteolytic subunit 1	clpP1
25.0392	24.8901	26.0585	1	1	9.8	24,152	13,961	165060000	9	6	P56773	P56773	Cytochrome b6	petB
24.2063	24.8644	26.374	5	5	13.2	56,036	194,84	380280000	14	12	P56777	P56777	Photosystem II CP47 reaction center protein	psbB
23.5128	23.9287	25.6817	6	6	17.8	51,867	323,31	593040000	14	16	P56778	P56778	Photosystem II CP43 reaction center protein	psbC
20.8812	21.3285	19.7389	3	3	15.7	29,864	72,72	117760000	14	4	P56791	P56791	50S ribosomal protein L2, chloroplastic	rpl2-A
25.3568	24.9586	24.771	2	2	6.9	25,188	19,404	160980000	15	3	P56798	P56798	30S ribosomal protein S3, chloroplastic	rps3
22.8049	23.5147	24.0477	3	3	18.4	23,24	85,581	100640000	8	6	P56799	P56799	30S ribosomal protein S4, chloroplastic	rps4
21.5098	22.0634	22.1124	1	1	2.2	66,223	6,6862	20345000	21	5	Q9FKV6;P56820	Q9FKV6;P56820	Eukaryotic translation initiation factor 3 subunit D	At5g44320;TIF3D1
23.9487	24.3882	24.5045	3	3	22.5	17,085	23,402	243590000	8	9	P59224;P59223	P59224;P59223	40S ribosomal protein S13-2;40S ribosomal protein S13-1	RPS13B;RPS13A
23.5132	23.3022	23.6934	3	3	14.8	28,433	26,614	76183000	15	8	Q9LHP1;P60039;P60040	Q9LHP1;P60039;P60040	60S ribosomal protein L7-4;60S ribosomal protein L7-3;60S ribosomal protein L7-2	RPL7D;RPL7C;RPL7B
25.9474	20.6355	25.2263	2	2	32.5	13,764	32,173	226380000	3	6	P62126	P62126	30S ribosomal protein S12, chloroplastic	rps12-A
24.7702	24.386	21.7773	4	4	11.6	38,936	46,153	240040000	10	7	P83755	P83755	Photosystem II protein D1	psbA
23.793	23.1883	21.8833	2	1	3.1	119,62	25,891	88356000	58	5	P92974	P92974	Ubiquitin-activating enzyme E1 2	UBA2
23.8784	23.6319	23.9585	4	4	17.7	40,911	43,9	311900000	20	7	Q01908	Q01908	ATP synthase gamma chain 1, chloroplastic	ATPC1
22.4998	22.0986	21.4571	3	3	14.7	41,504	24,101	34745000	21	5	Q05728	Q05728	Phosphoribosylformylglycinamidine cyclo-ligase, chloroplastic	PUR5
26.33	25.4436	25.7695	2	2	30.9	16,809	40,891	505740000	7	13	Q9FIX6;Q9FY64;Q08112;Q9FY65	Q9FIX6;Q9FY64;Q08112;Q9FY65	40S ribosomal protein S15-5;40S ribosomal protein S15-4;40S ribosomal protein S15-1;40S ribosomal protein S15-3	RPS15E;RPS15D;RPS15A;RPS15C
25.6889	26.8085	26.6625	3	3	16.4	30,632	40,963	482490000	8	12	Q08733;Q39196;Q06611;P61837;Q8LAA6	Q08733;Q39196;Q06611;P61837;Q8LAA6	Aquaporin PIP1-3;Probable aquaporin PIP1-4;Aquaporin PIP1-2;Aquaporin PIP1-1;Probable aquaporin PIP1-5	PIP1-3;PIP1,4;PIP1-2;PIP1-1;PIP1-5
25.3717	25.6944	21.9186	5	5	22.3	24,917	323,31	688790000	11	7	Q93VT9;Q93W22;Q08770	Q93VT9;Q93W22;Q08770	60S ribosomal protein L10-1;60S ribosomal protein L10-3;60S ribosomal protein L10-2	RPL10A;RPL10C;RPL10B
22.2524	21.7344	23.7515	15	1	14.3	193,27	71,821	25295000	88	4	Q0WLB5;REV__Q9ZRF9	Q0WLB5	Clathrin heavy chain 2	CHC2
23.7999	24.546	24.6378	1	1	8.3	27,192	19,442	95929000	14	5	Q0WRJ7	Q0WRJ7	Peptidyl-prolyl cis-trans isomerase FKBP20-2, chloroplastic	FKBP20-2
22.1259	24.7314	24.5023	2	2	2.3	124,09	17,585	86010000	50	4	Q0WV90;Q94AI7;Q27GK7	Q0WV90;Q94AI7;Q27GK7	Topless-related protein 1;Protein TOPLESS;Topless-related protein 4	TPR1;TPL;TPR4
23.7353	23.7048	23.6916	3	3	10.9	53,06	24,793	93059000	25	8	Q1WIQ6	Q1WIQ6	NADP-dependent glyceraldehyde-3-phosphate dehydrogenase	ALDH11A3
23.6838	23.7303	24.6	4	1	19.4	56,337	17,693	88293000	24	5	Q38862	Q38862	Inositol-3-phosphate synthase isozyme 2	IPS2
25.5909	25.978	26.7554	5	2	21.2	44,699	163,82	728080000	21	18	Q38946	Q38946	Glutamate dehydrogenase 2	GDH2
24.1062	23.7456	24.1319	7	4	15.3	65,597	323,31	200510000	30	14	Q38950;Q38951	Q38950	Serine/threonine-protein phosphatase 2A 65 kDa regulatory subunit A beta isoform	PP2AA2
22.8245	23.0344	23.6204	6	6	4.9	251,38	74,827	67602000	123	12	Q38970;F4I1L3	Q38970	Acetyl-CoA carboxylase 1;Biotin carboxylase	ACC1
20.6735	23.1363	22.6787	4	4	12.7	45,057	24,607	38500000	19	3	Q39026;Q9LQQ9;Q39025;Q9M1Z5	Q39026	Mitogen-activated protein kinase 6	MPK6
21.8421	22.4425	23.6175	2	2	6.7	75,231	117,46	36905000	29	8	Q9FH02;Q39102	Q9FH02;Q39102	ATP-dependent zinc metalloprotease FTSH 5, chloroplastic;ATP-dependent zinc metalloprotease FTSH 1, chloroplastic	FTSH5;FTSH1
23.8586	24.1312	25.2807	5	5	28.3	28,054	226,13	214360000	8	17	Q39141;Q39142;Q9SHR7;Q9S7J7;Q9XF87;Q8VZ87;P0CJ48;P04778;Q9S7M0	Q39141;Q39142;Q9SHR7;Q9S7J7;Q9XF87;Q8VZ87;P0CJ48;P04778	Chlorophyll a-b binding protein 3, chloroplastic;Chlorophyll a-b binding protein 2, chloroplastic;Chlorophyll a-b binding protein 1, chloroplastic	Lhb1B2;Lhb1B1;LHCB2,1;LHCB2,2;Lhcb2:4;LHCB1,2;LHCB1,1;LHCB1,3
23.4052	23.4446	22.3876	5	5	20.3	25,977	323,31	273010000	14	6	Q42134;O81149	Q42134;O81149	Proteasome subunit alpha type-5-B;Proteasome subunit alpha type-5-A	PAE2;PAE1
21.3904	22.9221	22.2492	2	2	13.4	45,564	24,127	28726000	20	5	Q42545	Q42545	Cell division protein FtsZ homolog 1, chloroplastic	FTSZ1
23.4911	23.1308	23.2384	2	2	10.1	51,85	15,92	76057000	23	5	Q42586	Q42586	Uridine 5-monophosphate synthase;Orotate phosphoribosyltransferase;Orotidine 5-phosphate decarboxylase	PYRE-F
23.5197	24.3008	23.7741	6	6	6.5	129,96	39,897	225740000	63	7	Q42601	Q42601	Carbamoyl-phosphate synthase large chain, chloroplastic	CARB
24.3479	24.7291	25.0682	2	2	8	38,91	12,751	121840000	17	7	Q8LDN8;Q42605;Q9T0A7;Q9SN58	Q8LDN8;Q42605;Q9T0A7;Q9SN58	Bifunctional UDP-glucose 4-epimerase and UDP-xylose 4-epimerase 3;Bifunctional UDP-glucose 4-epimerase and UDP-xylose 4-epimerase 1;UDP-glucose 4-epimerase 2;UDP-glucose 4-epimerase 5	UGE3;UGE1;UGE2;UGE5
26.5076	25.2277	25.6671	6	4	18.6	47,41	110,06	915570000	19	10	Q43127	Q43127	Glutamine synthetase, chloroplastic/mitochondrial	GLN2
26.3602	26.0714	25.9679	4	3	13	45,814	50,322	521470000	25	6	Q43725	Q43725	Cysteine synthase, mitochondrial	OASC
24.0109	24.3873	24.6737	2	1	6.9	65,427	50,788	82154000	31	6	Q43727	Q43727	Glucose-6-phosphate 1-dehydrogenase 1, chloroplastic	APG1
22.9206	21.1858	22.6486	4	3	9	53,638	33,162	118350000	28	5	Q43870;Q9S7D8	Q43870;Q9S7D8	ATP sulfurylase 2;ATP sulfurylase 4, chloroplastic	APS2;APS4
26.3903	27.0957	27.1678	4	2	13.2	39,115	143,87	736160000	14	8	Q56WN1	Q56WN1	Glutamine synthetase cytosolic isozyme 1-1	GLN1-1
24.8026	25.1949	24.5482	7	7	22.2	46,097	191,85	364060000	25	15	Q5XF33;P16127	Q5XF33;P16127	Magnesium-chelatase subunit ChlI-2, chloroplastic;Magnesium-chelatase subunit ChlI-1, chloroplastic	CHLI2;CHLI1
23.9802	24.1742	21.7786	1	1	6.9	21,796	8,4553	94873000	9	3	Q9LSQ5;Q6NQE2	Q9LSQ5;Q6NQE2	NAD(P)H dehydrogenase (quinone) FQR1;Probable NAD(P)H dehydrogenase (quinone) FQR1-like 1	FQR1;At4g27270
22.8891	23.4098	23.5906	3	3	7.2	69,751	27,131	134460000	34	11	Q84TI2;Q9SJ42	Q84TI2	NO	At2g37690
21.724	24.5453	24.4841	2	2	1.8	100,52	12,338	101010000	50	2	Q84VQ0;Q3E984;Q9ZVD5	Q84VQ0;Q3E984;Q9ZVD5	Protein argonaute 9;Protein argonaute 8;Protein argonaute 4	AGO9;AGO8;AGO4
26.2881	26.3851	26.6054	4	4	10	67,048	94,568	961670000	40	17	Q8H103	Q8H103	Glucose-6-phosphate isomerase 1, chloroplastic	PGI1
22.5477	22.5751	22.3297	2	2	3	71,097	13,811	111860000	40	6	Q8H126	Q8H126	NO	At5g13030
24.4239	24.756	25.1485	1	1	4.7	48,316	60,039	164970000	26	7	Q8H1E2	Q8H1E2	Malate dehydrogenase [NADP], chloroplastic	At5g58330
24.9229	25.2797	21.8483	1	1	2	88,373	91,588	167470000	38	5	Q8L6Y1	Q8L6Y1	Ubiquitin carboxyl-terminal hydrolase 14	UBP14
22.7059	23.0234	21.8217	2	1	5.2	67,159	11,761	30757000	34	5	Q9FY99;Q8L743	Q9FY99;Q8L743	Glucose-6-phosphate 1-dehydrogenase 2, chloroplastic;Glucose-6-phosphate 1-dehydrogenase 3, chloroplastic	NO
27.5924	27.1518	27.3242	2	2	5.3	66,64	64,154	813560000	39	10	Q8L7K9	Q8L7K9	NAD-dependent malic enzyme 2, mitochondrial	NAD-ME2
24.3785	24.5083	24.6213	2	2	6.2	64,906	41,801	176310000	33	7	Q8RWT5	Q8RWT5	NO	At2g35040
23.645	24.5776	24.2785	3	3	9.1	57,686	50,471	220110000	29	11	Q8RXK6;Q94BV4	Q8RXK6;Q94BV4	DEAD-box ATP-dependent RNA helicase 8;DEAD-box ATP-dependent RNA helicase 6	RH8;RH6
21.1588	20.6655	19.711	2	2	6.8	33,247	11,175	24848000	19	4	Q8RXV3;Q8LAY8;Q4PSE8	Q8RXV3;Q8LAY8;Q4PSE8	Probable protein phosphatase 2C 59;Probable protein phosphatase 2C 69;Probable protein phosphatase 2C 71	WIN2
24.1395	24.8694	25.0533	2	2	5.8	78,708	72,783	122800000	34	8	Q8RY11	Q8RY11	Aminopeptidase P2	At3g05350
22.9985	22.9085	22.7444	2	2	6.4	33,533	13,58	67642000	11	7	Q8VYF5	Q8VYF5	N-carbamoylputrescine amidase	CPA
22.7268	23.0186	23.3645	2	2	3.3	108,66	29,9	31405000	53	4	Q8VYJ7	Q8VYJ7	Chaperone protein ClpB4, mitochondrial	CLPB4
23.8102	23.3915	24.1912	3	3	8.9	58,614	21,457	96557000	25	8	Q8VYN6	Q8VYN6	ATP-dependent 6-phosphofructokinase 5, chloroplastic	PFK5
24.9412	25.3679	25.1554	2	1	5.1	48,63	11,903	148640000	25	3	Q8VZC0	Q8VZC0	UDP-glucuronic acid decarboxylase 1	UXS1
22.8777	22.7485	21.1184	1	1	1.7	106,1	22,056	33759000	47	4	Q8VZF3	Q8VZF3	Probable glutamyl endopeptidase, chloroplastic	GEP
24.4825	24.8581	25.6691	1	1	10.4	35,658	17,974	152540000	16	3	Q8W206;Q8W1P0	Q8W206;Q8W1P0	COP9 signalosome complex subunit 6a;COP9 signalosome complex subunit 6b	CSN6A;CSN6B
22.9463	23.008	22.9191	1	1	5.2	34,043	22,182	42984000	13	4	Q8W1X2	Q8W1X2	Pyridoxal kinase	PK
25.3435	25.248	26.3611	2	2	6.8	41,168	140,37	217620000	17	7	Q8W493	Q8W493	Ferredoxin--NADP reductase, leaf isozyme 2, chloroplastic	LFNR2
22.2509	22.5235	23.4209	1	1	2	77,555	10,495	44449000	37	3	Q94BR1;Q8W4Q4	Q94BR1;Q8W4Q4	MA3 DOMAIN-CONTAINING TRANSLATION REGULATORY FACTOR 1	At5g63190;At4g24800
25.8038	25.546	25.9328	4	4	13	42,758	51,261	430140000	23	7	Q93VR3	Q93VR3	GDP-mannose 3,5-epimerase	NO
24.5715	24.1969	24.7805	1	1	3.2	27,635	13,356	114140000	13	4	Q9LS02;Q9LS03;Q93ZC5;Q9LS01	Q9LS02;Q9LS03;Q93ZC5;Q9LS01	Allene oxide cyclase 2, chloroplastic;Allene oxide cyclase 1, chloroplastic;Allene oxide cyclase 4, chloroplastic;Allene oxide cyclase 3, chloroplastic	AOC2;AOC1;AOC4;AOC3
25.6143	25.7761	25.5542	3	3	9.5	51,952	41,86	475520000	28	14	Q940M2	Q940M2	Alanine--glyoxylate aminotransferase 2 homolog 1, mitochondrial	AGT2
22.9887	23.9554	24.1093	1	1	2.9	56,817	148,89	81391000	27	3	Q944A7	Q944A7	Probable serine/threonine-protein kinase At4g35230	NO
26.5645	25.6631	26.5929	3	3	7	53,557	51,701	430460000	23	9	Q949X7;Q94A94	Q949X7;Q94A94	Diaminopimelate decarboxylase 1, chloroplastic;Diaminopimelate decarboxylase 2, chloroplastic	LYSA1;LYSA2
23.2874	22.5745	22.7777	3	3	5.5	55,009	21,357	42226000	25	5	Q949Y3	Q949Y3	Bifunctional purple acid phosphatase 26;Acid phosphatase;Peroxidase	PAP26
21.5149	24.5068	23.9742	3	3	4.9	88,756	65,722	282020000	45	11	Q94AM1;Q949P2	Q94AM1	Organellar oligopeptidase A, chloroplastic/mitochondrial	OOP
23.5192	24.3472	25.3973	6	5	20.8	47,247	58,138	314930000	24	10	Q9C5U3;Q94BQ2	Q9C5U3;Q94BQ2	26S protease regulatory subunit 8 homolog A;26S protease regulatory subunit 8 homolog B	RPT6A;RPT6B
26.2991	25.7771	26.4897	4	2	12.8	49,818	102,71	506540000	22	14	Q96254;Q9LXC0	Q96254	Guanosine nucleotide diphosphate dissociation inhibitor 1	GDI1
24.7048	24.995	25.3901	6	1	27.5	29,824	187,56	141860000	16	6	Q96300;P42645	Q96300;P42645	14-3-3-like protein GF14 nu;14-3-3-like protein GF14 upsilon	GRF7;GRF5
27.686	25.1337	26.7162	1	1	4.4	48,325	60,169	462330000	27	4	Q9AST9	Q9AST9	NO	NO
24.3314	24.7187	24.206	3	2	6.8	41,471	24,405	146460000	20	7	Q9C524	Q9C524	Probable fructokinase-6, chloroplastic	NO
24.3019	25.3282	24.3324	3	3	18.3	29,78	323,31	313800000	14	15	Q9C5R8;Q96291	Q9C5R8;Q96291	2-Cys peroxiredoxin BAS1-like, chloroplastic;2-Cys peroxiredoxin BAS1, chloroplastic	BAS1
24.2187	24.2227	24.215	2	2	5.2	50,322	23,034	117960000	19	6	Q9C5U8	Q9C5U8	Histidinol dehydrogenase, chloroplastic	HISN8
24.0652	24.0044	23.4225	2	2	4.1	51,749	24,026	132080000	28	7	Q9C5Z3	Q9C5Z3	Eukaryotic translation initiation factor 3 subunit E	TIF3E1
22.3683	22.2973	23.0617	2	2	7.9	44,244	15,829	44550000	18	7	Q9C6Z3;O64688	Q9C6Z3;O64688	Pyruvate dehydrogenase E1 component subunit beta-2, chloroplastic;Pyruvate dehydrogenase E1 component subunit beta-3, chloroplastic	PDH-E1 BETA;E1-BETA-2
23.2408	22.5247	22.9199	1	1	2.3	51,474	6,886	50990000	21	3	Q9C9C4	Q9C9C4	Enolase 1, chloroplastic	ENO1
21.6973	23.542	21.6333	2	2	11.6	26,152	18,361	81156000	12	6	Q9FZ76;Q9C9C6;Q9C9C5	Q9FZ76;Q9C9C6;Q9C9C5	60S ribosomal protein L6-1;60S ribosomal protein L6-2;60S ribosomal protein L6-3	RPL6A;RPL6B;RPL6C
22.8899	23.963	24.2089	1	1	3.3	85,609	97,829	90824000	41	5	Q9C9L0	Q9C9L0	Cullin-3B	CUL3B
27.2053	26.7515	25.7826	7	7	19.7	42,247	78,27	988310000	27	16	Q9C9W5	Q9C9W5	Glycerate dehydrogenase HPR, peroxisomal	HPR
22.1524	21.2417	21.9603	2	2	12.1	18,004	32,222	18995000	6	3	Q9CAT7	Q9CAT7	Nascent polypeptide-associated complex subunit beta	T18K17,10
23.1278	23.4864	23.514	2	2	21	30,952	48,297	139300000	10	11	Q9FF53;Q9ZVX8;P43287;P30302;P43286	Q9FF53;Q9ZVX8;P43287;P30302;P43286	Probable aquaporin PIP2-4;Probable aquaporin PIP2-4, N-terminally processed;Probable aquaporin PIP2-8;Aquaporin PIP2-2;Aquaporin PIP2-2, N-terminally processed;Aquaporin PIP2-3;Aquaporin PIP2-3, N-terminally processed;Aquaporin PIP2-1;Aquaporin PIP2-1, N-terminally processed	PIP2-4;PIP2-8;PIP2-2;PIP2-3;PIP2-1
23.2587	23.5259	24.5097	1	1	5.9	28,458	22,696	75024000	15	6	Q9FFJ2	Q9FFJ2	NO	ENH1
21.2498	22.7468	22.6345	3	3	2.7	137,53	20,723	25668000	63	4	Q9FIZ7	Q9FIZ7	5-oxoprolinase	OXP1
22.9863	23.6472	22.7727	2	2	6.3	39,255	11,918	60642000	20	5	Q9FJ95	Q9FJ95	Sorbitol dehydrogenase	SDH
24.6244	24.0206	24.6403	2	2	3.5	59,116	14,208	123850000	32	5	Q9FJI5	Q9FJI5	Glucose-6-phosphate 1-dehydrogenase, cytoplasmic isoform 2	ACG12
23.5048	22.8638	22.7825	1	1	3.7	80,718	9,4716	50994000	42	6	Q9FJZ7	Q9FJZ7	NO	At5g66420
24.2384	24.9615	25.0308	3	3	6.3	53,719	221,72	374920000	26	10	Q9FKK7	Q9FKK7	Xylose isomerase	XYLA
23.6538	21.332	21.7904	2	2	17.2	21,737	12,497	27608000	9	2	Q9FLN4	Q9FLN4	50S ribosomal protein L27, chloroplastic	RPL27
24.0486	22.4071	24.1942	1	1	1.3	61,871	5,9292	100440000	30	3	Q9FLU9;Q9FLU8	Q9FLU9;Q9FLU8	Beta-glucosidase 31;Beta-glucosidase 32	BGLU31;BGLU32
21.6539	21.8794	22.0787	1	1	4.9	31,431	6,5476	21966000	19	3	Q9FM19	Q9FM19	Hypersensitive-induced response protein 1	HIR1
23.5437	23.8245	24.3873	2	2	5.1	53,449	12,933	99322000	24	5	Q9FNN5	Q9FNN5	NADH dehydrogenase [ubiquinone] flavoprotein 1, mitochondrial	NO
22.0795	21.3093	22.0611	2	2	6.4	69,803	12,274	22271000	38	3	Q9FNX5;Q8LF21	Q9FNX5;Q8LF21	Dynamin-related protein 1E;Dynamin-related protein 1C	DRP1E;DRP1C
25.9108	25.817	25.2417	6	2	11.5	130,61	91,069	415710000	62	11	Q9FPT1	Q9FPT1	Ubiquitin carboxyl-terminal hydrolase 12	UBP12
20.7411	22.4372	23.2325	3	3	10.3	40,318	17,928	54967000	20	4	Q9FVU9;Q8LAZ7	Q9FVU9;Q8LAZ7	COP9 signalosome complex subunit 5a;COP9 signalosome complex subunit 5b	CSN5A;CSN5B
23.5742	21.286	23.8387	2	2	6.6	60,746	16,894	73284000	31	3	Q9FYR6	Q9FYR6	NO	OVA6
25.3444	25.2399	25.6366	4	3	8.5	72,99	144,98	206350000	38	10	Q9LDZ0	Q9LDZ0	Heat shock 70 kDa protein 10, mitochondrial	HSP70-10
23.5497	23.4556	23.6838	7	6	9.6	108,94	43,734	256090000	50	9	Q9LF37	Q9LF37	Chaperone protein ClpB3, chloroplastic	CLPB3
24.3813	25.8425	23.9972	3	3	10.1	46,487	79,423	219130000	27	7	Q9LFA3	Q9LFA3	Probable monodehydroascorbate reductase, cytoplasmic isoform 3	NO
24.4444	24.2924	20.9478	2	1	5.9	74,913	41,64	133280000	37	7	Q9LH76;Q9LPG6	Q9LH76;Q9LPG6	Trifunctional UDP-glucose 4,6-dehydratase/UDP-4-keto-6-deoxy-D-glucose 3,5-epimerase/UDP-4-keto-L-rhamnose-reductase RHM3;UDP-glucose 4,6-dehydratase;UDP-4-keto-6-deoxy-D-glucose 3,5-epimerase/UDP-4-keto-L-rhamnose 4-keto-reductase;Trifunctional UDP-glucose 4,6-dehydratase/UDP-4-keto-6-deoxy-D-glucose 3,5-epimerase/UDP-4-keto-L-rhamnose-reductase RHM2;UDP-glucose 4,6-dehydratase;UDP-4-keto-6-deox…	RHM3;RHM2
26.6075	26.1259	26.106	6	5	9.9	108,58	88,346	501230000	49	13	Q9LIB2	Q9LIB2	Alpha-glucan phosphorylase 1	PHS1
23.1469	23.0597	22.8367	2	2	3.2	65,13	165,04	70454000	28	6	Q9LIK0	Q9LIK0	Plastidial pyruvate kinase 1, chloroplastic	PKP1
24.3436	24.8277	25.2856	2	2	5.6	64,913	14,383	205220000	32	5	Q9LIR4	Q9LIR4	Dihydroxy-acid dehydratase, chloroplastic	DHAD
22.6814	23.1055	22.378	2	2	4.3	63,762	15,93	36383000	32	6	Q9LIR6	Q9LIR6	Beta-amylase 1, chloroplastic	BAM1
23.726	23.1429	23.8202	1	1	11.7	13,65	12,981	170040000	4	7	Q9LJW6	Q9LJW6	60S ribosomal protein L34-3	RPL34C
24.4478	25.0455	25.2102	2	2	5.2	59,156	18,27	146300000	31	8	Q9LK23	Q9LK23	Glucose-6-phosphate 1-dehydrogenase, cytoplasmic isoform 1	ACG9
22.2695	22.3022	22.3466	2	2	4.6	68,241	11,782	29253000	32	4	Q9LMX4	Q9LMX4	Probable inactive purple acid phosphatase 1	PAP1
24.5334	24.3017	24.3165	2	1	7.4	35,275	42,815	163890000	18	7	Q9SID0;Q9LNE3;Q9LNE4	Q9SID0;Q9LNE3;Q9LNE4	Probable fructokinase-1;Probable fructokinase-2;Probable fructokinase-3	NO
25.4001	25.4721	25.7045	5	5	16.3	43,796	87,323	343030000	24	11	Q9LR75;Q93Z96	Q9LR75	Coproporphyrinogen-III oxidase 1, chloroplastic	CPX1
23.1282	23.3115	23.674	3	3	16.6	30,691	17,178	118530000	16	6	Q9LSV0	Q9LSV0	Glyoxylate/succinic semialdehyde reductase 1	GLYR1
24.4642	24.5135	24.4728	1	1	12.7	22,247	82,615	145640000	9	6	Q9LTR8	Q9LTR8	NO	At5g57040
24.581	24.1056	24.6971	1	1	4.7	41,968	6,6993	96380000	22	5	Q9LUB2	Q9LUB2	NO	At5g48220
25.0175	24.9805	25.1225	5	5	17.8	42,795	52,883	376890000	20	11	Q9LUT2;P23686;P17562;Q9SJL8	Q9LUT2;P23686;P17562	S-adenosylmethionine synthase 4;S-adenosylmethionine synthase 1;S-adenosylmethionine synthase 2	METK4;SAM1;SAM2
25.159	25.4496	26.294	2	2	10	24,123	21,539	226630000	14	8	Q9LX13;Q9SIE3	Q9LX13;Q9SIE3	NO	T31P16_150;At2g22230
26.2737	24.9444	21.0367	1	1	4.7	33,38	32,055	212210000	14	4	Q9LXC9	Q9LXC9	Soluble inorganic pyrophosphatase 6, chloroplastic	PPA6
25.5626	25.6027	24.978	3	3	7.1	47,698	31,087	263570000	28	7	Q9LYR4	Q9LYR4	NO	T22N19_70
22.9645	23.2225	23.5156	2	2	2.8	121,3	16,391	49042000	49	5	Q9M0V3;O49552	Q9M0V3;O49552	DNA damage-binding protein 1a;DNA damage-binding protein 1b	DDB1A;DDB1B
24.272	23.9591	24.5207	3	2	4.2	92,001	103,5	88267000	37	7	Q9M111	Q9M111	Sucrose synthase 3	SUS3
21.2205	20.9323	21.6529	2	2	5.8	80,48	21,498	8493900	32	5	Q9M1H3	Q9M1H3	ABC transporter F family member 4	ABCF4
21.1609	25.1651	25.2842	2	2	7	60,755	43,926	297330000	33	4	Q9M1R2	Q9M1R2	NO	T17J13,80
22.3802	21.4714	21.5961	3	3	5.9	69,241	46,289	67966000	35	7	Q9M2F9;Q84W89;Q8LA13	Q9M2F9;Q84W89	DEAD-box ATP-dependent RNA helicase 52;DEAD-box ATP-dependent RNA helicase 37	RH52;RH37
24.3104	23.7222	24.0511	1	1	4.1	32,195	6,0538	93427000	21	5	Q9M336	Q9M336	Uracil phosphoribosyltransferase, chloroplastic	UPP
24.6428	24.144	24.489	2	2	4.1	53,987	13,042	146910000	28	6	Q9M5K3	Q9M5K3	Dihydrolipoyl dehydrogenase 1, mitochondrial	LPD1
27.9763	27.9036	27.9164	6	6	15.6	51,738	61,487	1004700000	28	8	Q9M9P3;P57751	Q9M9P3;P57751	Probable UTP--glucose-1-phosphate uridylyltransferase 2;UTP--glucose-1-phosphate uridylyltransferase 1	NO
26.185	25.0576	25.8715	2	2	1.7	80,59	21,182	453510000	41	5	Q9SCV8;Q9SCV0;Q9MAJ7;Q9SCV5	Q9SCV8;Q9SCV0;Q9MAJ7;Q9SCV5	Beta-galactosidase 4;Beta-galactosidase 12;Beta-galactosidase 5;Beta-galactosidase 7	BGAL4;BGAL12;BGAL5;BGAL7
23.9324	23.6658	23.7997	5	5	7.6	108,86	81,708	289900000	41	10	Q9MAT0;O48844	Q9MAT0;O48844	26S proteasome non-ATPase regulatory subunit 1 homolog B;26S proteasome non-ATPase regulatory subunit 1 homolog A	RPN2B;RPN2A
22.9021	22.2333	22.5458	4	4	6	82,558	39,399	100270000	38	9	Q9MB58	Q9MB58	6-phosphofructo-2-kinase/fructose-2,6-bisphosphatase;6-phosphofructo-2-kinase;Fructose-2,6-bisphosphatase	FKFBP
23.9855	23.9816	23.9409	2	2	12.7	29,029	12,266	84093000	13	9	Q9S756	Q9S756	Ferritin-4, chloroplastic	FER4
24.994	25.4952	26.2652	2	2	3.2	91,749	43,333	401480000	46	9	Q9S7C0;F4HQD4	Q9S7C0;F4HQD4	Heat shock 70 kDa protein 14;Heat shock 70 kDa protein 15	HSP70-14;HSP70-15
28.0449	29.071	29.0806	4	4	13.8	42,409	130,84	2455700000	21	12	Q9S7E4	Q9S7E4	Formate dehydrogenase, mitochondrial	FDH1
24.2855	24.5013	24.9315	1	1	5	17,085	6,0186	115870000	9	4	Q9S7N7	Q9S7N7	Photosystem I reaction center subunit V, chloroplastic	PSAG
24.5238	24.5453	23.8174	2	2	3.4	99,403	33,372	96297000	54	5	Q9SA18;O81852	Q9SA18;O81852	Bifunctional aspartokinase/homoserine dehydrogenase 1, chloroplastic;Aspartokinase;Homoserine dehydrogenase;Bifunctional aspartokinase/homoserine dehydrogenase 2, chloroplastic;Aspartokinase;Homoserine dehydrogenase	AKHSDH1;AKHSDH2
25.6895	25.1402	25.0863	3	3	24.9	30,008	35,19	286250000	10	14	Q9SAU2	Q9SAU2	Ribulose-5-phosphate-3-epimerase, chloroplastic	RPE
26.1228	26.3821	26.6861	17	2	23.7	90,339	26,291	549820000	42	9	Q9SCN8	Q9SCN8	Cell division control protein 48 homolog D	CDC48D
26.8087	26.4672	26.5293	7	7	9.1	67,988	77,359	940310000	36	36	Q9SCY0	Q9SCY0	Phosphoglucomutase, chloroplastic	PGMP
22.3211	22.0578	21.2871	4	3	7.1	95,158	18,248	21867000	46	2	Q9SD76	Q9SD76	Alpha-glucan phosphorylase 2, cytosolic	PHS2
21.7047	21.9231	21.3173	3	3	12.1	23,466	20,566	77340000	11	6	Q9SFU1;Q9SVR0;Q9LRX8;Q9FKC0	Q9SFU1;Q9SVR0;Q9LRX8;Q9FKC0	60S ribosomal protein L13a-1;60S ribosomal protein L13a-3;60S ribosomal protein L13a-2;60S ribosomal protein L13a-4	RPL13AA;RPL13AC;RPL13AB;RPL13AD
20.8717	20.6072	20.8014	3	3	7.9	63,481	31,157	47670000	37	8	Q9SGC1;O49299	Q9SGC1;O49299	Probable phosphoglucomutase, cytoplasmic 2;Probable phosphoglucomutase, cytoplasmic 1	NO
24.0787	23.8392	23.4091	6	0	15	53,377	251,14	145430000	23	15	Q9SH69	Q9SH69	6-phosphogluconate dehydrogenase, decarboxylating 1, chloroplastic	NO
25.9868	25.461	25.8257	3	3	5.9	46,633	44,254	439180000	20	9	Q9SHP0;Q96255	Q9SHP0;Q96255	Phosphoserine aminotransferase 2, chloroplastic;Phosphoserine aminotransferase 1, chloroplastic	PSAT2;PSAT1
21.9967	22.8685	22.1075	4	4	5.4	107,52	31,679	36773000	52	5	Q9SHS7;Q9SJF0	Q9SHS7;Q9SJF0	Serine/threonine-protein phosphatase BSL3;Serine/threonine-protein phosphatase BSL2	BSL3;BSL2
25.4862	25.094	25.1161	5	4	6.4	88,662	48,789	323810000	47	8	Q9SIF2	Q9SIF2	NO	CR88
24.7595	24.1733	25.8146	2	2	5.8	69,655	204,01	186460000	30	11	Q9SIU0	Q9SIU0	NAD-dependent malic enzyme 1, mitochondrial	NAD-ME1
24.364	24.3172	24.893	4	4	6.7	98,143	82,375	184440000	54	16	Q9SIV2;Q6XJG8	Q9SIV2	26S proteasome non-ATPase regulatory subunit 2 homolog A	RPN1A
24.9825	25.1164	25.5783	1	1	2.7	57,508	39,566	268910000	31	7	Q9SJQ0	Q9SJQ0	Pyruvate kinase	At2g36580
24.6826	25.8391	25.8345	2	1	8.4	35,01	35,81	452070000	16	10	Q9SJV2	Q9SJV2	NO	At2g21250
22.6327	22.421	22.6975	3	3	8.5	43,935	48,76	41548000	25	3	Q9SK66	Q9SK66	NADH dehydrogenase [ubiquinone] 1 alpha subcomplex subunit 9, mitochondrial	NO
23.6241	24.0213	23.5914	1	1	8.1	15,47	6,1209	70032000	6	3	Q9SKX8	Q9SKX8	60S ribosomal protein L27-1	RPL27A
22.5605	22.5178	22.1948	4	4	12.4	49,369	71,141	136850000	25	5	Q9SZD4;Q9SL67	Q9SZD4;Q9SL67	26S proteasome regulatory subunit 4 homolog A;26S proteasome regulatory subunit 4 homolog B	RPT2A;RPT2B
24.5737	24.8401	24.6253	2	2	3.9	55,544	14,927	227170000	22	7	Q9SMT7	Q9SMT7	Oxalate--CoA ligase	AAE3
22.6656	22.7101	22.7587	2	2	2.9	123,24	32,251	32074000	49	4	Q9SMV6;F4IZR5	Q9SMV6;F4IZR5	Protein EXPORTIN 1A;Protein EXPORTIN 1B	XPO1;XPO1B
22.2387	22.6204	22.5394	4	2	12.7	42,405	28,76	23905000	21	5	Q9SN86	Q9SN86	Malate dehydrogenase, chloroplastic	NO
25.0466	25.389	25.3156	4	4	10.3	67,801	38,553	418880000	28	9	Q9SPK5;Q9ZUP9	Q9SPK5	Formate--tetrahydrofolate ligase	THFS
23.5346	23.422	23.1682	3	3	10.4	40,629	20,617	129370000	24	5	Q9SRT9;Q9LFW1;Q9FFD2;O22666;Q9LUE6	Q9SRT9;Q9LFW1	UDP-arabinopyranose mutase 1;UDP-arabinopyranose mutase 2	RGP1;RGP2
25.6237	26.0637	22.1436	4	4	11	45,746	196,38	301100000	25	11	Q9SRZ6;Q9SLK0	Q9SRZ6	Cytosolic isocitrate dehydrogenase [NADP]	CICDH
24.1428	24.3278	24.9042	3	3	7.3	47,981	39,831	224540000	23	8	Q9SSA5	Q9SSA5	Peptidyl-prolyl cis-trans isomerase CYP38, chloroplastic	CYP38
23.8173	24.4196	24.7442	6	6	16.7	47,803	85,611	498640000	28	14	Q9SSB5;Q9SSB4	Q9SSB5	26S protease regulatory subunit 7 homolog A	RPT1A
21.6774	22.2388	22.8419	5	5	3.6	275,42	33,71	38725000	123	8	Q9SSD2;Q9T0I6	Q9SSD2;Q9T0I6	re-mRNA-processing-splicing factor 8A	F18B13,15;At4g38780
21.0065	23.1276	21.0961	3	2	6.6	56,924	40,12	32974000	22	3	Q9SSP5	Q9SSP5	Threonine synthase 2, chloroplastic	TS2
22.0891	26.1546	24.923	4	3	5.1	94,203	40,907	212730000	42	7	Q9STX5	Q9STX5	Endoplasmin homolog	SHD
24.671	23.8744	25.0197	1	1	8.2	23,051	26,587	121470000	9	6	Q9SUI4	Q9SUI4	Photosystem I reaction center subunit XI, chloroplastic	PSAL
23.1876	22.7395	24.3875	1	1	8.3	15,216	6,598	89689000	6	5	Q9SUI7;Q9SUI6	Q9SUI7;Q9SUI6	Photosystem I reaction center subunit VI-1, chloroplastic;Photosystem I reaction center subunit VI-2, chloroplastic	PSAH1;PSAH2
25.6651	26.2024	26.8423	32	4	38.7	105,74	286,23	2454000000	47	12	Q9SXJ7	Q9SXJ7	Chaperone protein ClpC2, chloroplastic	CLPC2
25.2172	24.6205	24.6973	7	7	8.3	115,18	88,307	322620000	63	24	Q9SYI0	Q9SYI0	Protein translocase subunit SECA1, chloroplastic	SECA1
22.4229	23.224	22.583	2	2	1.7	247,1	13,748	48465000	114	4	Q9SYP1;O48534	Q9SYP1;O48534	DExH-box ATP-dependent RNA helicase DExH12	F9H16,5;At2g42270
21.6921	20.1322	21.6034	2	2	16.7	27,755	15,611	15133000	9	5	Q9SYW8	Q9SYW8	Photosystem I chlorophyll a/b-binding protein 2, chloroplastic	Lhca2
22.8353	22.5161	21.5571	3	3	6.2	64,192	20,28	30217000	41	4	Q9SZ30	Q9SZ30	Imidazole glycerol phosphate synthase hisHF, chloroplastic;Glutamine amidotransferase;Cyclase	HISN4
24.9253	25.3184	27.0039	3	1	3.4	177,75	132,58	345660000	88	6	Q9T0P4	Q9T0P4	Ferredoxin-dependent glutamate synthase 2, chloroplastic	GLU2
23.5529	23.2843	23.5159	2	2	6.7	111,03	25,281	65625000	46	9	Q9XEA0	Q9XEA0	Leucine--tRNA ligase, chloroplastic/mitochondrial	T19B17,7
24.1585	24.4091	24.5739	2	2	18.5	17,428	13,127	135010000	6	4	Q9XEX2	Q9XEX2	Peroxiredoxin-2B	PRXIIB
18.6922	18.5794	21.5304	3	3	16.5	17,36	17,114	99516000	10	3	Q9XI91;Q9C505;Q93VP3	Q9XI91	Eukaryotic translation initiation factor 5A-1	ELF5A-1
23.1352	21.9474	23.3677	2	2	9	48,592	14,637	53903000	28	3	Q9ZNT0	Q9ZNT0	Protein SUPPRESSOR OF K(+) TRANSPORT GROWTH DEFECT 1	SKD1
26.0445	26.1103	26.1508	11	9	9	176,75	190,46	623070000	82	21	Q9ZNZ7	Q9ZNZ7	Ferredoxin-dependent glutamate synthase 1, chloroplastic/mitochondrial	GLU1
23.0121	22.5979	22.199	1	1	2.8	77,857	7,1588	29551000	35	3	Q9ZPI6	Q9ZPI6	Peroxisomal fatty acid beta-oxidation multifunctional protein AIM1;Enoyl-CoA hydratase/3-2-trans-enoyl-CoA isomerase/3-hydroxybutyryl-CoA epimerase;3-hydroxyacyl-CoA dehydrogenase	AIM1
24.6095	24.4714	25.0917	2	2	7.4	51,455	20,295	198920000	22	8	Q9ZRA2	Q9ZRA2	Homogentisate 1,2-dioxygenase	HGO
22.0075	22.2644	24.643	1	1	6.1	44,632	170,35	54394000	13	6	Q9ZSR7	Q9ZSR7	Triose phosphate/phosphate translocator TPT, chloroplastic	TPT
20.9696	23.4857	24.6918	1	1	5.7	40,986	14,956	84052000	26	3	Q9ZUC1	Q9ZUC1	Quinone oxidoreductase-like protein At1g23740, chloroplastic	NO
22.1303	24.1494	23.313	2	2	7	39,612	22,007	90632000	24	9	Q9ZUG4	Q9ZUG4	Methylthioribose-1-phosphate isomerase	NO
23.1456	23.6847	24.8853	5	1	22.4	43,637	160,28	114850000	27	11	Q9ZUY6	Q9ZUY6	UDP-D-apiose/UDP-D-xylose synthase 1	AXS1
