# Supplementary material for: Osmoprotectants play a major role in the Portulaca oleracea resistance to high levels of salinity stress—insights from a metabolomics and proteomics integrated approach
Source: Front Plant Sci. 2023 Jun 13;14:1187803. doi: 10.3389/fpls.2023.1187803 (PMC10296175; doi:10.3389/fpls.2023.1187803)
Supplement: Supplementary Figure 1 — Scores plots of representative samples from adult purslane plants grown for 12 days under different concentrations of NaCl (0.0 and 2.0 g of NaCl/100 g of the substrate). Leaves (A–D) and roots (E–H). Polar fraction, positive mode (A, E); Polar fraction, negative mode (B, F); Lipidic fraction, positive mode (C, G); and Lipidic fraction, negative mode (D, H). [file DataSheet_1.zip › Rodrigues Neto et al_Supplementary Material/Table S5.xlsx]

## Sheet: Rodrigues Neto et al_STable04
Unique Differential Express Root
Significant	-Log(P-value)	Difference	Protein IDs	Majority protein IDs	Protein names	Gene names	Peptides	Unique peptides	Sequence coverage [%]	Mol. weight [kDa]	Score	Intensity	iBAQ peptides	MS/MS count
*	2.43361	-1.6606	P46637;Q9ZPF5	P46637;Q9ZPF5	Arginase 1, mitochondrial;Arginase 2, mitochondrial	ARGAH1;ARGAH2	6	6	26.6	37.344	216.66	1105400000	20	22
*	2.65422	-1.39876	Q9M111	Q9M111	Sucrose synthase 3	SUS3	8	3	8.3	92.001	67.772	122990000	37	13
*	2.97389	1.59511	Q9S7A0	Q9S7A0	Probable glutamate dehydrogenase 3	GSH3	6	3	17.5	44.527	103.44	1355100000	20	15
Unique Control Root
LFQ intensity Control_R1	LFQ intensity Control_R2	LFQ intensity Control_R3	Peptides	Unique peptides	Sequence coverage [%]	Mol. weight [kDa]	Score	Intensity	iBAQ peptides	MS/MS count	Protein IDs	Majority protein IDs	Protein names	Gene names
24.1865	24.5592	24.2296	3	3	13.2	22.881	37.559	92929000	12	6	A0A2P2CLF6;Q95748	A0A2P2CLF6;Q95748	NADH dehydrogenase [ubiquinone] iron-sulfur protein 3	NAD9
22.5632	20.6086	20.9283	1	1	6.7	37.781	7.4421	22427000	20	4	F4I907	F4I907	Glyoxylate/succinic semialdehyde reductase 2, chloroplastic	GLYR2
20.0868	20.9608	23.1037	1	1	1.8	111.36	9.319	8587200	55	6	F4JCC9	F4JCC9	NO	At3g19740
26.5232	26.5119	26.3944	3	3	15.1	23.53	17.736	318030000	14	6	O23657;O49841	O23657	Ras-related protein RABC1	RABC1
22.7671	23.4526	22.6597	2	2	4.6	71.751	13.065	31768000	35	6	O48788	O48788	Probable inactive receptor kinase At2g26730	NO
22.9485	22.6834	22.2829	1	1	2.3	53.113	6.6303	37028000	26	3	O48917	O48917	UDP-sulfoquinovose synthase, chloroplastic	SQD1
21.7639	22.2114	23.184	2	2	8.6	42.624	23.554	46059000	18	4	O64888;Q42583;Q42581	O64888;Q42583;Q42581	Ribose-phosphate pyrophosphokinase 5, chloroplastic;Ribose-phosphate pyrophosphokinase 2, chloroplastic;Ribose-phosphate pyrophosphokinase 1, chloroplastic	PRS5;PRS2;PRS1
21.7767	23.7665	21.9447	2	2	9.6	58.562	13.647	17576000	24	4	P46309	P46309	Glutamate--cysteine ligase, chloroplastic	GSH1
21.9342	22.8572	23.9482	1	1	9.8	15.503	6.1162	33508000	6	2	P49211	P49211	60S ribosomal protein L32-1	RPL32A
23.8531	24.5905	23.929	4	4	11.8	41.961	28.403	140100000	22	8	P93031;Q9SNY3	P93031;Q9SNY3	GDP-mannose 4,6 dehydratase 2;GDP-mannose 4,6 dehydratase 1	MUR1;GMD1
25.9742	25.6969	26.0459	2	2	6.4	54.343	41.444	283140000	25	4	Q9SZM3;Q38872;Q38871	Q9SZM3;Q38872;Q38871	Calcium-dependent protein kinase 26;Calcium-dependent protein kinase 6;Calcium-dependent protein kinase 5	CPK26;CPK6;CPK5
22.9914	25.7557	25.2585	2	1	7.5	41.084	94.498	156520000	16	3	Q39193;Q940H6;Q39192	Q39193;Q940H6;Q39192	Serine/threonine-protein kinase SRK2I;Serine/threonine-protein kinase SRK2E;Serine/threonine-protein kinase SRK2D	SRK2I;SRK2E;SRK2D
25.1565	23.6153	24.7914	1	1	5.9	39.626	86.508	164120000	13	9	Q39243	Q39243	Thioredoxin reductase 1	NTR1
27.3312	22.6371	26.674	2	2	11	16.617	11.23	1008200000	9	3	Q42340;Q9SK22;Q9M8X9	Q42340;Q9SK22;Q9M8X9	40S ribosomal protein S16-3;40S ribosomal protein S16-1;40S ribosomal protein S16-2	RPS16C;RPS16A;RPS16B
23.6006	24.967	24.9309	1	1	4.7	48.316	26.398	188720000	26	9	Q8H1E2	Q8H1E2	Malate dehydrogenase [NADP], chloroplastic	At5g58330
23.6782	22.3022	24.121	3	2	4	102.48	11.693	85780000	45	3	Q8L828;Q9C827	Q8L828;Q9C827	Coatomer subunit beta-3;Coatomer subunit beta-2	NO
23.7602	23.4967	23.8217	2	2	15.2	34.043	78.133	67211000	13	7	Q8W1X2	Q8W1X2	Pyridoxal kinase	PK
21.7841	21.8498	21.8637	1	1	5	51.952	7.4535	22501000	28	3	Q940M2	Q940M2	Alanine--glyoxylate aminotransferase 2 homolog 1, mitochondrial	AGT2
22.4247	25.6823	26.4788	2	2	4.9	35.448	11.966	185960000	19	5	Q96250	Q96250	ATP synthase subunit gamma, mitochondrial	ATPC
23.6368	21.6426	23.1337	2	1	10.6	36.87	21.335	44295000	20	8	Q9FJU0	Q9FJU0	Malate dehydrogenase	At5g56720
25.3062	25.6409	25.4642	2	2	3.8	57.991	18.49	235080000	25	4	Q9FMP3	Q9FMP3	Dihydropyrimidinase	PYD2
27.0664	27.0171	26.5094	2	2	5.2	47.118	21.916	617410000	25	9	Q9FN03	Q9FN03	Ultraviolet-B receptor UVR8	UVR8
24.7921	25.3401	25.4158	4	4	14.8	43.796	35.25	228950000	24	7	Q9LR75;Q93Z96	Q9LR75	Coproporphyrinogen-III oxidase 1, chloroplastic	CPX1
22.4228	23.3641	22.7667	2	2	8.6	47.058	14.309	57508000	19	7	Q9LVW7	Q9LVW7	Carbamoyl-phosphate synthase small chain, chloroplastic	CARA
23.703	24.415	24.7876	2	2	4.8	86.321	13.464	72854000	35	6	Q9M0S5	Q9M0S5	Isoamylase 3, chloroplastic	ISA3
21.4538	21.4638	21.4785	2	2	5.8	80.48	11.382	16689000	32	5	Q9M1H3	Q9M1H3	ABC transporter F family member 4	ABCF4
25.6132	23.1594	25.4707	2	2	7.6	29.122	15.136	232650000	17	6	Q9M7Q7;Q9ZW35	Q9M7Q7;Q9ZW35	Proliferating cellular nuclear antigen 1;Proliferating cell nuclear antigen 2	PCNA;PCNA2
23.1799	25.0074	25.2343	2	2	1.4	153.95	12.595	167390000	74	7	Q9M8D3	Q9M8D3	Probable phosphoribosylformylglycinamidine synthase, chloroplastic/mitochondrial	NO
24.3717	24.144	23.9438	6	1	16.1	44.83	50.209	103910000	24	7	Q9SAJ6	Q9SAJ6	Glyceraldehyde-3-phosphate dehydrogenase GAPCP1, chloroplastic	GAPCP1
24.2241	24.7863	22.4857	2	2	7	56.558	30.531	104820000	31	7	Q9SAK4	Q9SAK4	Succinate-semialdehyde dehydrogenase, mitochondrial	ALDH5F1
23.4793	23.8973	24.1993	5	0	5.5	105.01	7.5367	70094000	45	4	Q9SH76	Q9SH76	ATPase 6, plasma membrane-type	AHA6
24.8597	24.7009	25.5061	3	1	6.4	61.938	19.894	159380000	36	4	Q9SLI8	Q9SLI8	Probable serine/threonine protein phosphatase 2A regulatory subunit Bdelta	BDELTA
25.0714	23.1958	26.2446	1	1	2.4	91.023	9.6536	145420000	35	2	Q9SR52	Q9SR52	Urease	URE
22.5136	25.9021	26.2199	3	1	5.4	76.919	29.264	172860000	39	6	Q9SS45	Q9SS45	Phenylalanine ammonia-lyase 4	PAL4
21.8104	26.5431	26.6861	2	2	3.2	58.588	11.966	636800000	29	3	Q9SU63	Q9SU63	Aldehyde dehydrogenase family 2 member B4, mitochondrial	ALDH2B4
25.6027	23.0116	26.8823	2	2	2.2	54.208	12.195	735300000	24	7	Q9SYG7	Q9SYG7	Aldehyde dehydrogenase family 7 member B4	ALDH7B4
20.9451	22.0507	22.2767	4	2	8.8	75.371	12.485	29328000	38	7	Q9SYM5	Q9SYM5	Trifunctional UDP-glucose 4,6-dehydratase/UDP-4-keto-6-deoxy-D-glucose 3,5-epimerase/UDP-4-keto-L-rhamnose-reductase RHM1;UDP-glucose 4,6-dehydratase;UDP-4-keto-6-deoxy-D-glucose 3,5-epimerase/UDP-4-keto-L-rhamnose 4-keto-reductase	RHM1
22.3688	26.7538	27.2291	2	2	18.5	17.428	12.678	942620000	6	3	Q9XEX2	Q9XEX2	Peroxiredoxin-2B	PRXIIB
Unique Stressed Root
LFQ intensity Stressed_R1	LFQ intensity Stressed_R2	LFQ intensity Stressed_R3	Peptides	Unique peptides	Sequence coverage [%]	Mol. weight [kDa]	Score	Intensity	iBAQ peptides	MS/MS count	Protein IDs	Majority protein IDs	Protein names	Gene names
23.6491	23.7257	23.7404	2	2	3.9	60.144	11.454	86867000	28	3	F4JLP5;A8MS68	F4JLP5;A8MS68	Dihydrolipoyl dehydrogenase 2, chloroplastic;Dihydrolipoyl dehydrogenase 1, chloroplastic	LPD2;LPD1
24.8196	24.1888	23.7929	2	2	6.4	39.577	12.953	65864000	16	4	O22287;Q9M2S0	O22287;Q9M2S0	Mannose-1-phosphate guanylyltransferase 1;Probable mannose-1-phosphate guanylyltransferase 2	CYT1
23.5622	26.745	26.299	3	3	7.6	36.538	31.843	485970000	19	6	O23016	O23016	Probable voltage-gated potassium channel subunit beta	KAB1
25.1388	25.6765	24.865	2	2	3.3	72.386	13.201	185940000	35	4	O23247;Q9C713	O23247;Q9C713	Arginine--tRNA ligase, chloroplastic/mitochondrial	T25K17.110;F28G11.14
23.9957	25.3772	22.2041	2	2	4.8	60.455	14.265	64060000	25	3	O65449;F4I7X1;Q9SUD0;Q8VYB3	O65449;F4I7X1;Q9SUD0;Q8VYB3	Pectinesterase like protein	sks4;SKS6;T13J8.200;sks9
26.305	27.0341	26.0624	1	1	6.1	25.444	29.353	573300000	9	10	O81235	O81235	Superoxide dismutase [Mn] 1, mitochondrial	MSD1
24.7513	23.4052	24.7486	2	2	3.2	100.25	12.029	88629000	50	8	O81852	O81852	Bifunctional aspartokinase/homoserine dehydrogenase 2, chloroplastic;Aspartokinase;Homoserine dehydrogenase	AKHSDH2
25.6603	25.4299	25.2897	2	2	11.1	17.301	15.172	226480000	9	5	O82240	O82240	NO	NO
26.0645	26.2843	22.7687	1	1	7.9	24.576	7.4594	237550000	9	5	Q9LFF9;O82793	Q9LFF9;O82793	Soluble inorganic pyrophosphatase 4;Soluble inorganic pyrophosphatase 3	PPA4;PPA3
26.9075	24.0316	23.2849	1	1	10.3	17.439	11.238	140940000	8	2	P19036	P19036	17.4 kDa class I heat shock protein	HSP17.4A
28.3787	23.0255	27.1519	2	2	10.7	13.693	13.028	962180000	6	3	Q9STY6;P49200	Q9STY6;P49200	40S ribosomal protein S20-2;40S ribosomal protein S20-1	RPS20B;RPS20A
25.0915	25.8326	25.4959	3	1	10.3	43.059	6.722	209300000	19	7	P52901	P52901	Pyruvate dehydrogenase E1 component subunit alpha-1, mitochondrial	E1 ALPHA
24.8017	25.6783	22.264	1	1	12.2	30.632	9.8212	98582000	8	8	Q08733;Q06611;P61837;Q8LAA6;Q39196	Q08733;Q06611;P61837;Q8LAA6;Q39196	Aquaporin PIP1-3;Aquaporin PIP1-2;Aquaporin PIP1-1;Probable aquaporin PIP1-5;Probable aquaporin PIP1-4	PIP1-3;PIP1-2;PIP1-1;PIP1-5;PIP1.4
26.1462	25.4127	25.3303	3	3	4.2	43.058	21.245	370360000	25	5	P93732	P93732	Proline iminopeptidase	PIP
23.1549	23.2603	24.8068	2	2	2.5	63.812	14.519	122000000	27	3	Q05758	Q05758	Ketol-acid reductoisomerase, chloroplastic	NO
25.1766	25.2878	24.3615	3	3	4.3	98.49	46.309	127140000	54	7	Q0WW26	Q0WW26	Coatomer subunit gamma	NO
23.1127	26.4158	26.7288	2	2	2	55.807	17.62	659990000	24	3	Q1PF50	Q1PF50	Probable serine protease EDA2	EDA2
26.2562	23.935	26.554	1	1	4.4	39.175	149.46	449160000	16	9	Q38799	Q38799	Pyruvate dehydrogenase E1 component subunit beta-1, mitochondrial	PDH2
22.773	23.1766	22.7024	3	3	10.1	45.057	22.228	74780000	19	7	Q39026;Q9LQQ9;Q39025;Q9M1Z5	Q39026	Mitogen-activated protein kinase 6	MPK6
26.0883	26.3765	23.3772	4	2	7.4	75.149	13.028	277080000	26	5	Q8H1B3	Q8H1B3	Probable mediator of RNA polymerase II transcription subunit 37b	MED37B
24.3623	23.7407	23.6402	2	2	8.7	41.522	11.756	143740000	20	2	Q8RU07	Q8RU07	NO	At2g30200
23.5574	23.6042	22.2813	4	3	5.8	108.66	38.066	55186000	53	7	Q8VYJ7	Q8VYJ7	Chaperone protein ClpB4, mitochondrial	CLPB4
22.6233	22.3722	22.425	2	2	9.4	33.653	12.111	32447000	18	6	Q94AH9;Q9FEF8	Q94AH9;Q9FEF8	Mediator of RNA polymerase II transcription subunit 36a;Probable mediator of RNA polymerase II transcription subunit 36b	MED36A;MED36B
25.5115	25.0597	22.2084	2	1	2.4	117.32	6.3348	122640000	46	2	Q94BT0	Q94BT0	Sucrose-phosphate synthase 1	SPS1
24.2505	24.608	22.0691	2	2	20.6	19.733	12.04	82326000	10	5	Q9FFS8	Q9FFS8	40S ribosomal protein S10-2	RPS10B
25.6969	25.8218	25.8715	1	1	7.3	26.482	11.701	376440000	9	4	Q9M060	Q9M060	Eukaryotic translation initiation factor 6-2	EIF6-2
22.0178	22.0225	23.0851	1	1	5.8	44.972	6.8167	21272000	21	5	Q9M401	Q9M401	Branched-chain-amino-acid aminotransferase 3, chloroplastic	BCAT3
25.2984	25.3072	23.6366	1	1	4	42.619	6.4078	259740000	26	3	Q9SDS7	Q9SDS7	V-type proton ATPase subunit C	VHA-C
